# Supplementary material for: An integrated transcriptome analysis in T‐cell acute lymphoblastic leukemia links DNA methylation subgroups to dysregulated TAL1 and ANTP homeobox gene expression
Source: Cancer Med. 2018 Dec 21;8(1):311–24. doi: 10.1002/cam4.1917 (PMC6346238; doi:10.1002/cam4.1917)
Supplement: Supplementary file 7 [file CAM4-8-311-s007.xlsx]

## Sheet: Sheet1
Supplementary Table 3: Differentially expressed genes between CIMP subgroups
	Column Name	Description
	Ensembl ID	Ensemble ID of differentially expressed genes
	Entrez ID	Entrez ID of differentially expressed genes
	Gene Symbol	Gene Symbol of differentially expressed genes
	baseMean	Mean of normalized counts
	log2FoldChange	Logarithmic Fold Change (CIMP+/CIMP-)
	lfcSE	Standard Error of log2FoldChange
	stat	Wald statistics
	pvalue	p-value
	padj	Adjusted p-value
	R	Pearson´s correlation
	p-value	Significance of correlation
	NA	Missing Data
			Differential Gene Expression DESeq2 Results						Promoter Methylation and Expression Correlation
Ensembl ID	Entrez ID	Gene Symbol	baseMean	log2 Fold Change	lfcSE	stat	pvalue	padj	Pearson´s R	p-value
ENSG00000107331	20	ABCA2	1122.05	1.1457	0.4267	2.68502	0.00725251	0.0837704	-0.232695	0.215924
ENSG00000131969	145447	ABHD12B	60.9019	3.60666	1.14087	3.16134	0.00157046	0.0320249	-0.747749	2.04315e-06
ENSG00000175164	28	ABO	14.1917	4.24884	1.02059	4.16312	3.14e-05	0.00222401	0.106092	0.57686
ENSG00000166016	25841	ABTB2	102.293	-2.05419	0.553417	-3.71182	0.000205774	0.00810822	-0.546764	0.00176973
ENSG00000172497	134526	ACOT12	6.84413	2.02187	0.500955	4.03603	5.44e-05	0.00319021	0.630816	0.000186152
ENSG00000177465	122970	ACOT4	6.07798	-1.30153	0.480178	-2.71052	0.00671772	0.0800099	-0.582748	0.000727021
ENSG00000102575	54	ACP5	167.674	1.51078	0.562621	2.68525	0.00724752	0.0837704	-0.594342	0.000533747
ENSG00000176715	197322	ACSF3	1968.91	-1.36136	0.363985	-3.74017	0.000183898	0.00759649	0.263351	0.159693
ENSG00000132744	91703	ACY3	107.581	3.38521	0.599093	5.65055	1.6e-08	5.33e-06	-0.479374	0.00850776
ENSG00000073670	4185	ADAM11	40.2944	1.95743	0.365139	5.36079	8.29e-08	2.14e-05	0.552537	0.0015446
ENSG00000134028	27299	ADAMDEC1	5.29084	-2.78977	0.813978	-3.42733	0.000609545	0.0169366	-0.243663	0.194442
ENSG00000166106	170689	ADAMTS15	33.3531	-3.03602	0.677464	-4.48145	7.41e-06	0.000724074	-0.436001	0.0160178
ENSG00000162104	115	ADCY9	24.4358	-1.12937	0.403183	-2.80115	0.00509211	0.0672051	-0.270539	0.148188
ENSG00000148700	120	ADD3	2605.93	1.01454	0.390291	2.59944	0.00933747	0.0975174	-0.159454	0.408679
ENSG00000127507	30817	ADGRE2	864.558	2.23907	0.498845	4.48852	7.17e-06	0.000705495	-0.530645	0.0025554
ENSG00000159618	221188	ADGRG5	123.621	1.77012	0.554385	3.19294	0.00140831	0.0299575	-0.54342	0.00191277
ENSG00000147576	137872	ADHFE1	21.7632	1.11996	0.378535	2.95867	0.00308974	0.0499362	-0.492133	0.00669241
ENSG00000144843	141	ADPRH	60.3388	1.33745	0.511457	2.61497	0.00892345	0.0947285	-0.224269	0.233485
ENSG00000130396	4301	AFDN	139.379	2.29771	0.656324	3.50088	0.000463727	0.0141215	0.186063	0.324899
ENSG00000155966	2334	AFF2	987.291	-1.18106	0.35025	-3.37205	0.0007461	0.0194684	0.305624	0.106899
ENSG00000124942	79026	AHNAK	15006.1	1.03064	0.381151	2.70402	0.00685057	0.0808876	0.012782	0.946552
ENSG00000131016	9590	AKAP12	840.801	5.53185	0.907254	6.09736	1.08e-09	5.21e-07	0.422499	0.0200238
ENSG00000132746	222	ALDH3B2	60.0585	4.07907	0.690204	5.90995	3.42e-09	1.46e-06	-0.148841	0.432463
ENSG00000109107	230	ALDOC	206.108	-1.39421	0.530251	-2.62934	0.00855501	0.0921771	-0.653426	9.03841e-05
ENSG00000251287	644974	ALG1L2	10.2525	1.20394	0.407872	2.95176	0.00315969	0.0504701	0.266939	0.153873
ENSG00000178038	259173	ALS2CL	41.579	-2.29423	0.666722	-3.44107	0.000579422	0.0164708	-0.565693	0.00112235
ENSG00000104899	268	AMH	162.215	2.16699	0.436117	4.96883	6.74e-07	0.000107094	0.14863	0.433123
ENSG00000166126	81693	AMN	110.993	1.5291	0.422969	3.61517	0.000300149	0.0107433	0.611307	0.00033229
ENSG00000174945	155185	AMZ1	46.4945	2.07701	0.670989	3.09545	0.00196515	0.0372684	0.219524	0.243785
ENSG00000189045	728780	ANKDD1B	10.5034	1.2696	0.398654	3.18473	0.0014489	0.0304314	NA	NA
ENSG00000148677	27063	ANKRD1	499.422	7.11364	1.52955	4.65081	3.31e-06	0.000376734	-0.800992	1.0579e-07
ENSG00000145700	256006	ANKRD31	41.1042	1.08032	0.370391	2.91669	0.00353762	0.0550911	0.0680191	0.720987
ENSG00000128805	58504	ARHGAP22	45.5731	2.53877	0.665041	3.81746	0.000134832	0.00616574	0.271683	0.15396
ENSG00000147799	80728	ARHGAP39	68.0355	-5.06812	0.716149	-7.07691	1.47e-12	2.52e-09	0.662684	6.60829e-05
ENSG00000047648	395	ARHGAP6	12.0056	-2.24992	0.787249	-2.85795	0.00426391	0.0607296	-0.364694	0.0475376
ENSG00000074964	55160	ARHGEF10L	24.9799	-1.44808	0.494184	-2.93025	0.00338688	0.0531675	-0.396137	0.0302292
ENSG00000130762	27237	ARHGEF16	14.7372	2.59948	0.795869	3.26622	0.00108995	0.0252591	0.0715514	0.707115
ENSG00000110237	9828	ARHGEF17	144.414	2.27344	0.532798	4.26699	1.98e-05	0.0015392	0.0816992	0.667785
ENSG00000150347	84159	ARID5B	1158.8	-1.38192	0.394354	-3.50427	0.000457863	0.013974	-0.497813	0.0051215
ENSG00000140450	91947	ARRDC4	1237.95	1.60953	0.426536	3.77348	0.000160984	0.00703238	-0.290803	0.118991
ENSG00000204147	56624	ASAH2	7.56882	-2.10295	0.589435	-3.56773	0.000360088	0.012278	0.115515	0.543282
ENSG00000196372	79754	ASB13	213.495	1.64084	0.549909	2.98383	0.00284663	0.047596	-0.161232	0.394676
ENSG00000161944	433	ASGR2	16.927	-1.44417	0.533253	-2.70823	0.00676428	0.0801455	-0.138986	0.463878
ENSG00000141431	80816	ASXL3	53.5022	4.12426	1.19271	3.45789	0.000544418	0.0157755	-0.143252	0.450134
ENSG00000105929	50617	ATP6V0A4	105.788	-2.98118	0.79584	-3.74596	0.000179709	0.00749133	-0.0535271	0.782724
ENSG00000081923	5205	ATP8B1	7.59702	5.68611	1.3645	4.16717	3.08e-05	0.00219625	0.188254	0.319133
ENSG00000054793	10079	ATP9A	676.298	2.06959	0.538273	3.84488	0.00012061	0.00573819	0.53362	0.00239111
ENSG00000158321	26053	AUTS2	313.997	2.07554	0.48785	4.25447	2.1e-05	0.00160961	-0.220342	0.250735
ENSG00000117411	8704	B4GALT2	101.022	1.09051	0.382257	2.85282	0.00433337	0.0612721	-0.354855	0.054332
ENSG00000123636	29994	BAZ2B	2633.98	1.02971	0.199624	5.15825	2.49e-07	5.41e-05	-0.703977	2.03317e-05
ENSG00000114200	590	BCHE	8.63099	4.69063	1.52557	3.07467	0.00210736	0.0393893	-0.234063	0.213161
ENSG00000129473	599	BCL2L2	173.436	2.41613	0.401838	6.0127	1.82e-09	8.32e-07	-0.632951	0.0001743
ENSG00000127325	144453	BEST3	94.0533	5.23749	1.00326	5.22048	1.78e-07	4.07e-05	-0.894105	2.82771e-11
ENSG00000133169	55859	BEX1	180.153	-6.29652	0.599722	-10.4991	8.72e-26	1.19e-21	-0.81996	2.9507e-08
ENSG00000133134	84707	BEX2	247.941	-2.15237	0.639509	-3.36566	0.000763602	0.0198493	-0.720009	7.27772e-06
ENSG00000135127	92558	BICDL1	444.679	-1.17341	0.316461	-3.70792	0.000208965	0.00816336	-0.0166721	0.93032
ENSG00000165810	153579	BTNL9	39.7322	2.4721	0.848755	2.91262	0.00358406	0.0553217	0.319404	0.0853402
ENSG00000183346	219621	C10orf107	21.8388	-2.32806	0.837189	-2.78081	0.00542231	0.0698768	0.184852	0.328116
ENSG00000171224	219738	C10orf35	5.25057	-2.15993	0.78633	-2.74685	0.0060171	0.0746568	-0.569496	0.00126193
ENSG00000222047	414236	C10orf55	8.63103	2.49889	0.781278	3.19846	0.00138163	0.0295172	0.392178	0.0430459
ENSG00000110665	29125	C11orf21	229.566	1.48579	0.446199	3.32988	0.000868825	0.0216383	-0.564809	0.00114718
ENSG00000140104	122616	C14orf79	33.7192	1.18418	0.430814	2.74871	0.00598298	0.0743685	-0.0951761	0.616872
ENSG00000116667	81563	C1orf21	364.499	1.5989	0.510135	3.13426	0.00172286	0.0340415	-0.210983	0.263075
ENSG00000203724	388722	C1orf53	9.20696	2.76096	0.657943	4.19636	2.71e-05	0.00196227	-0.492372	0.00571018
ENSG00000118292	79630	C1orf54	34.9314	1.59903	0.496325	3.22173	0.00127417	0.0282133	-0.359029	0.0513618
ENSG00000125462	10485	C1orf61	10.3362	-1.8616	0.667234	-2.79002	0.0052705	0.0688286	-0.320546	0.0841671
ENSG00000180044	401097	C3orf80	6.1192	-2.2008	0.775618	-2.83747	0.00454723	0.0627797	-0.254608	0.174531
ENSG00000181751	90355	C5orf30	141.485	1.22317	0.457205	2.67532	0.00746574	0.0851369	-0.0437073	0.818611
ENSG00000113600	735	C9	7.45722	-2.42566	0.72801	-3.3319	0.00086255	0.0215606	0.191889	0.309707
ENSG00000232434	389813	C9orf172	21.4965	1.08191	0.349624	3.09451	0.00197141	0.0373224	0.150527	0.427208
ENSG00000178538	767	CA8	174.76	1.78147	0.66451	2.68087	0.00734307	0.0844502	-0.366825	0.0461592
ENSG00000100346	8911	CACNA1I	124.098	1.91448	0.664432	2.88137	0.00395946	0.0582753	0.142315	0.453133
ENSG00000182389	785	CACNB4	30.6124	2.28642	0.560939	4.07605	4.58e-05	0.00283401	-0.143976	0.447825
ENSG00000105767	199731	CADM4	45.6948	-2.44642	0.697507	-3.50738	0.000452542	0.0138491	-0.285135	0.126688
ENSG00000064989	10203	CALCRL	34.3676	1.68943	0.617664	2.7352	0.00623433	0.0764502	-0.380689	0.03795
ENSG00000163888	94032	CAMK2N2	10.1536	4.99716	1.23634	4.0419	5.3e-05	0.00312469	0.208623	0.277454
ENSG00000118200	23271	CAMSAP2	31.5735	1.67803	0.50952	3.29335	0.000990015	0.0237066	0.269268	0.150178
ENSG00000137225	11131	CAPN11	19.3889	1.80913	0.600933	3.01053	0.00260788	0.0448522	0.120019	0.527565
ENSG00000079691	55604	CARMIL1	139.631	1.58286	0.375975	4.21001	2.55e-05	0.00191845	0.0418888	0.826041
ENSG00000204682	399726	CASC10	69.3997	3.61631	0.827344	4.37099	1.24e-05	0.00108407	-0.272697	0.144853
ENSG00000166762	117155	CATSPER2	62.8504	1.48257	0.255245	5.80841	6.31e-09	2.48e-06	-0.0578178	0.76577
ENSG00000159228	873	CBR1	54.4027	-1.6771	0.553717	-3.0288	0.00245523	0.0433166	-0.75047	1.78823e-06
ENSG00000160200	875	CBS	32.0087	-2.73032	0.614813	-4.44089	8.96e-06	0.000833283	-0.521989	0.00309012
ENSG00000128596	64753	CCDC136	396.131	1.06236	0.289963	3.66379	0.000248508	0.00923328	-0.440161	0.0149269
ENSG00000163006	165055	CCDC138	1040.65	1.59465	0.404013	3.94703	7.91e-05	0.00420973	0.203087	0.29069
ENSG00000197816	100499483	CCDC180	35.7043	1.04247	0.400534	2.60269	0.00924965	0.0971685	-0.292186	0.117166
ENSG00000117477	57821	CCDC181	8.58664	2.0241	0.575483	3.51722	0.000436092	0.0137067	-0.110871	0.559715
ENSG00000108691	6347	CCL2	4.63394	-2.36969	0.7411	-3.19753	0.00138612	0.0295669	-0.161134	0.394968
ENSG00000118971	894	CCND2	1901.42	2.86615	0.562567	5.09477	3.49e-07	6.93e-05	-0.148787	0.432634
ENSG00000116824	914	CD2	1341.71	-1.58609	0.508164	-3.12122	0.00180104	0.0352298	-0.84004	6.42809e-09
ENSG00000004468	952	CD38	2459.85	1.37467	0.305906	4.49376	7e-06	0.000698389	-0.448277	0.0129764
ENSG00000102245	959	CD40LG	76.9222	-2.45729	0.807505	-3.04306	0.00234184	0.0422428	-0.845195	4.20234e-09
ENSG00000066294	8832	CD84	1718.87	-1.31471	0.322282	-4.07936	4.52e-05	0.00281946	-0.524486	0.00292676
ENSG00000153563	925	CD8A	914.057	-1.42134	0.50713	-2.8027	0.00506764	0.0669877	-0.545297	0.00183128
ENSG00000163814	64866	CDCP1	17.7809	1.96305	0.558515	3.51478	0.000440126	0.0137067	0.107272	0.572605
ENSG00000129757	1028	CDKN1C	90.9608	-2.29037	0.492729	-4.64835	3.35e-06	0.000378104	-0.495737	0.00533967
ENSG00000147889	1029	CDKN2A	43.3338	2.48131	0.900196	2.75641	0.00584396	0.0733068	-0.0714153	0.707648
ENSG00000092067	1053	CEBPE	22.7474	-1.96778	0.624791	-3.1495	0.00163548	0.0329323	-0.589505	0.000608046
ENSG00000143126	1952	CELSR2	224.924	-1.21982	0.402523	-3.03044	0.00244195	0.0432125	-0.345653	0.0613581
ENSG00000172828	23491	CES3	76.5085	1.31515	0.494842	2.65772	0.00786721	0.0876677	-0.407293	0.0254891
ENSG00000171811	54777	CFAP46	7.36165	5.88654	1.42832	4.12131	3.77e-05	0.00250048	NA	NA
ENSG00000000971	3075	CFH	60.2852	2.71728	0.719263	3.77787	0.000158176	0.00693315	-0.480172	0.00724265
ENSG00000001626	1080	CFTR	40.3853	4.53227	1.31029	3.45899	0.000542214	0.0157755	0.187956	0.319914
ENSG00000116254	26038	CHD5	33.5773	1.10419	0.413175	2.67244	0.00753017	0.0855149	0.468386	0.0103883
ENSG00000128656	1123	CHN1	36.3231	-2.40776	0.49718	-4.84283	1.28e-06	0.000171586	-0.362435	0.0490343
ENSG00000147434	8973	CHRNA6	45.2973	2.87679	0.780828	3.68428	0.00022935	0.0087351	-0.143919	0.448005
ENSG00000180767	166012	CHST13	37.3446	2.37182	0.748541	3.16859	0.00153182	0.0315828	-0.600178	0.000454804
ENSG00000016490	1179	CLCA1	544.941	-3.60029	1.35725	-2.65263	0.00798671	0.0885084	-0.775199	4.9039e-07
ENSG00000175505	23529	CLCF1	36.6818	1.55448	0.590766	2.63129	0.00850616	0.0919405	0.00837315	0.964973
ENSG00000181885	1366	CLDN7	5.03142	1.6973	0.655474	2.58942	0.00961376	0.0996581	0.399526	0.0287194
ENSG00000213937	9080	CLDN9	8.06124	2.33868	0.739928	3.16069	0.00157396	0.0320249	0.194616	0.302749
ENSG00000160318	125875	CLDND2	20.0072	1.07804	0.395684	2.72449	0.00644012	0.0777878	-0.757623	1.24936e-06
ENSG00000197992	283420	CLEC9A	8.16422	-2.36467	0.794281	-2.97712	0.00290969	0.0481648	-0.147481	0.436727
ENSG00000134852	9575	CLOCK	208.912	1.7858	0.359184	4.97183	6.63e-07	0.000106689	-0.436046	0.0160055
ENSG00000125246	171425	CLYBL	59.4912	1.02469	0.281422	3.64112	0.000271456	0.00997747	-0.351724	0.0566474
ENSG00000164237	134147	CMBL	60.4325	2.69557	0.641801	4.20001	2.67e-05	0.00196227	-0.119446	0.52955
ENSG00000140932	146225	CMTM2	48.6496	1.9152	0.413355	4.63331	3.6e-06	0.000390503	-0.138328	0.466018
ENSG00000153721	154043	CNKSR3	62.7933	2.10292	0.700795	3.00076	0.00269303	0.046004	0.0065181	0.97273
ENSG00000064666	1265	CNN2	1522.11	-1.41994	0.499098	-2.84501	0.00444097	0.0617087	-0.356601	0.0530738
ENSG00000105219	79935	CNTD2	15.8407	1.49029	0.385363	3.86723	0.000110079	0.0053754	0.432946	0.0168602
ENSG00000108797	8506	CNTNAP1	17.733	1.60438	0.516575	3.1058	0.00189762	0.0364412	-0.17272	0.361392
ENSG00000187955	7373	COL14A1	9.53661	3.43837	0.837341	4.1063	4.02e-05	0.00259298	0.30154	0.105367
ENSG00000171502	255631	COL24A1	300.969	2.52335	0.618507	4.07974	4.51e-05	0.00281946	0.120695	0.525225
ENSG00000196739	85301	COL27A1	29.0091	2.90903	0.875028	3.3245	0.000885765	0.0220201	0.21521	0.253408
ENSG00000204262	1290	COL5A2	29.1224	1.39089	0.419054	3.31911	0.000903038	0.0222874	0.078047	0.681848
ENSG00000080573	50509	COL5A3	28.3829	2.30767	0.765517	3.01453	0.00257375	0.044433	0.166355	0.379622
ENSG00000092758	1299	COL9A3	187.939	-2.4077	0.630326	-3.81977	0.000133575	0.00614658	-0.234098	0.221603
ENSG00000145244	10699	CORIN	11.0218	2.35824	0.674774	3.49485	0.000474327	0.0143167	-0.235235	0.210811
ENSG00000137449	132864	CPEB2	668.123	2.1949	0.573699	3.82587	0.000130311	0.00607855	0.043557	0.822485
ENSG00000135678	1368	CPM	18.1546	-1.6952	0.527386	-3.21434	0.00130746	0.0284211	-0.392855	0.0317525
ENSG00000021826	1373	CPS1	56.0025	2.26674	0.501422	4.52063	6.17e-06	0.000629126	0.184744	0.328402
ENSG00000166426	1381	CRABP1	10.9277	-2.99639	1.11313	-2.69186	0.00710556	0.0826868	-0.469317	0.0102165
ENSG00000182158	64764	CREB3L2	965.27	1.03765	0.325511	3.18776	0.0014338	0.0302069	0.171177	0.365764
ENSG00000060566	84699	CREB3L3	345.951	-2.2669	0.589929	-3.84267	0.000121705	0.00573819	-0.383038	0.0402713
ENSG00000175874	200407	CREG2	6.17632	2.79332	0.678962	4.11411	3.89e-05	0.00255418	0.0970263	0.61001
ENSG00000080200	131544	CRYBG3	89.1623	1.98626	0.568712	3.49256	0.000478409	0.0143765	0.250011	0.18271
ENSG00000147408	55790	CSGALNACT1	346.053	1.52518	0.572819	2.66258	0.00775435	0.0869772	0.344573	0.0622271
ENSG00000183117	64478	CSMD1	2098.79	4.15178	1.12782	3.68123	0.000232108	0.0088156	0.179481	0.34261
ENSG00000173546	1464	CSPG4	4.77939	2.9226	1.0413	2.8067	0.00500525	0.0664322	0.311561	0.0937402
ENSG00000175029	1488	CTBP2	229.271	2.13056	0.607257	3.5085	0.000450644	0.0138491	-0.0143554	0.939983
ENSG00000103811	1512	CTSH	716.287	-1.6106	0.543066	-2.96575	0.00301944	0.0491485	-0.710211	1.10067e-05
ENSG00000180891	404093	CUEDC1	39.3774	1.08991	0.375423	2.90317	0.00369411	0.0561362	-0.105305	0.579706
ENSG00000180871	3579	CXCR2	17.0928	2.03522	0.706284	2.88159	0.00395674	0.0582753	-0.227982	0.225632
ENSG00000166347	1528	CYB5A	310.98	1.3461	0.337351	3.99021	6.6e-05	0.00369933	-0.398326	0.029247
ENSG00000130649	1571	CYP2E1	44.715	1.27447	0.450712	2.82769	0.00468859	0.0638516	0.457418	0.0110394
ENSG00000152207	57105	CYSLTR2	232.857	2.56121	0.653521	3.91909	8.89e-05	0.0045688	-0.546012	0.00180107
ENSG00000146122	23500	DAAM2	30.549	2.91254	0.852872	3.41498	0.000637861	0.0172021	0.000239566	0.998998
ENSG00000003249	79007	DBNDD1	13.2822	1.65826	0.487975	3.39825	0.000678181	0.0181463	0.430832	0.0174644
ENSG00000166341	8642	DCHS1	1766.52	-1.91829	0.613085	-3.12891	0.00175454	0.0345178	-0.852662	4.30034e-09
ENSG00000203797	8528	DDO	16.3438	3.68976	0.919517	4.01272	6e-05	0.00343389	-0.652755	9.2421e-05
ENSG00000205593	414918	DENND6B	125.464	1.59509	0.386077	4.13154	3.6e-05	0.00242705	NA	NA
ENSG00000121690	91614	DEPDC7	4.83439	-1.7003	0.553038	-3.07447	0.00210875	0.0393893	-0.502096	0.00469529
ENSG00000155792	64798	DEPTOR	148.761	2.3402	0.562679	4.15903	3.2e-05	0.00224095	0.0362974	0.848977
ENSG00000105928	1687	DFNA5	32.049	2.04874	0.582537	3.51694	0.000436557	0.0137067	-0.105732	0.57816
ENSG00000154309	84976	DISP1	165.454	1.79432	0.473935	3.786	0.000153094	0.00675243	-0.47807	0.00753912
ENSG00000198719	28514	DLL1	52.5533	1.6863	0.62553	2.69579	0.00702225	0.0824167	0.12211	0.528024
ENSG00000115844	1746	DLX2	11.0291	2.09516	0.777477	2.69482	0.00704265	0.082507	-0.144714	0.445473
ENSG00000104936	1760	DMPK	211.06	1.06751	0.351992	3.03275	0.00242332	0.0430872	0.459466	0.0106404
ENSG00000158856	2039	DMTN	99.0302	-1.78852	0.515523	-3.46932	0.000521775	0.0152441	-0.556003	0.00142179
ENSG00000108176	56521	DNAJC12	54.9544	4.14732	0.601887	6.89053	5.56e-12	8.44e-09	0.0318902	0.867142
ENSG00000106976	1759	DNM1	96.6768	1.77083	0.600519	2.94883	0.00318978	0.0505962	0.168248	0.374146
ENSG00000088538	1795	DOCK3	18.7719	1.25059	0.387793	3.22489	0.00126023	0.0280922	0.178991	0.343951
ENSG00000147459	80005	DOCK5	814.835	1.67096	0.579345	2.88422	0.00392386	0.058001	-0.233618	0.214056
ENSG00000130158	57572	DOCK6	16.477	2.99172	0.875737	3.41623	0.000634943	0.0172021	0.306585	0.0993854
ENSG00000125170	55715	DOK4	104.398	1.07484	0.375532	2.86218	0.00420741	0.0601677	-0.146092	0.441108
ENSG00000166171	25911	DPCD	42.7275	1.39695	0.465766	2.99926	0.00270637	0.046025	-0.69094	9.31423e-05
ENSG00000015413	1800	DPEP1	279.492	3.4661	0.559392	6.19619	5.78e-10	3.16e-07	0.511014	0.00390434
ENSG00000011332	8193	DPF1	17.7539	2.58861	0.693541	3.73245	0.000189624	0.00769357	0.738842	0.00107715
ENSG00000175497	57628	DPP10	39.2493	-7.6745	1.18594	-6.47124	9.72e-11	7.28e-08	-0.693362	3.04709e-05
ENSG00000147647	1807	DPYS	6.10337	2.28303	0.753551	3.0297	0.002448	0.0432449	0.264766	0.15738
ENSG00000151640	10570	DPYSL4	10.018	2.66321	0.821165	3.2432	0.00118193	0.0266676	0.0607298	0.749885
ENSG00000162490	374946	DRAXIN	202.074	-1.6134	0.612693	-2.63329	0.00845614	0.0915446	-0.197479	0.295552
ENSG00000171962	83450	DRC3	6.02914	1.25319	0.43915	2.85368	0.00432157	0.0612721	0.0793336	0.725633
ENSG00000069696	1815	DRD4	15.9238	1.12597	0.392973	2.86526	0.00416672	0.0598441	0.558478	0.00133934
ENSG00000151914	667	DST	340.51	1.75179	0.627789	2.79041	0.00526412	0.068811	-0.208869	0.267998
ENSG00000187240	79659	DYNC2H1	85.0723	2.80341	0.584527	4.79604	1.62e-06	0.000204882	-0.0128704	0.946183
ENSG00000134874	22873	DZIP1	5.66972	3.54489	1.13777	3.11565	0.00183541	0.0356471	-0.251362	0.18028
ENSG00000088881	57593	EBF4	10.7625	1.86777	0.695788	2.6844	0.007266	0.0837817	0.253759	0.176021
ENSG00000101210	1917	EEF1A2	17.25	-3.43395	0.968163	-3.54687	0.000389841	0.0127519	-0.0499029	0.793415
ENSG00000125266	1948	EFNB2	104.683	2.88908	0.750105	3.85157	0.000117361	0.00564453	0.0736745	0.698822
ENSG00000172889	51162	EGFL7	135.615	1.99371	0.561132	3.55302	0.00038084	0.0126694	0.520972	0.00315879
ENSG00000197561	1991	ELANE	166.284	-1.98002	0.762728	-2.59598	0.00943225	0.0982233	-0.447898	0.0130626
ENSG00000162374	1996	ELAVL4	44.7778	4.30179	0.92214	4.665	3.09e-06	0.0003576	0.381023	0.0414233
ENSG00000166897	114794	ELFN2	76.1237	2.44245	0.649346	3.76141	0.000168961	0.00731076	0.147138	0.446259
ENSG00000186998	129080	EMID1	974.655	1.36084	0.470222	2.89404	0.00380322	0.0568944	-0.212487	0.259607
ENSG00000134531	2012	EMP1	284.11	-1.28424	0.473136	-2.71432	0.00664118	0.0794683	-0.215659	0.252394
ENSG00000106991	2022	ENG	72.1954	-1.51408	0.57517	-2.63241	0.00847824	0.0917112	-0.670057	5.11004e-05
ENSG00000138792	2028	ENPEP	87.7593	6.39401	1.12291	5.69412	1.24e-08	4.46e-06	0.222939	0.236344
ENSG00000119888	4072	EPCAM	91.6233	2.89587	0.738717	3.92014	8.85e-05	0.0045688	0.198147	0.293888
ENSG00000145242	2044	EPHA5	7.35038	-4.7141	1.09794	-4.29359	1.76e-05	0.00142235	-0.422437	0.0200439
ENSG00000154928	2047	EPHB1	44.913	1.40428	0.523885	2.68051	0.00735104	0.0844502	-0.0562324	0.767884
ENSG00000196411	2050	EPHB4	192.698	2.45553	0.398985	6.15445	7.53e-10	3.96e-07	0.244331	0.193184
ENSG00000178568	2066	ERBB4	57.4336	3.76883	0.827448	4.55476	5.24e-06	0.000551662	0.274508	0.142098
ENSG00000086619	56605	ERO1B	260.729	1.06057	0.229736	4.61646	3.9e-06	0.000420245	-0.319034	0.0857236
ENSG00000091831	2099	ESR1	39.5876	1.9131	0.49626	3.85503	0.000115713	0.00561044	0.274677	0.141842
ENSG00000115363	84141	EVA1A	15.8694	2.96927	0.905746	3.27826	0.0010445	0.0246231	0.240199	0.209449
ENSG00000187609	54932	EXD3	79.6869	1.68456	0.595004	2.83117	0.0046378	0.0634361	0.0604092	0.755581
ENSG00000164251	2150	F2RL1	83.4446	-2.18696	0.553337	-3.95231	7.74e-05	0.0041599	-0.439963	0.0149774
ENSG00000185010	2157	F8	141.515	1.60419	0.460768	3.48156	0.000498506	0.0148175	0.223473	0.235194
ENSG00000170231	2172	FABP6	5.42314	-3.13124	1.06253	-2.94696	0.0032091	0.0508436	-0.134606	0.478215
ENSG00000197245	79927	FAM110D	5.91241	-1.80002	0.533478	-3.37412	0.000740511	0.0193966	-0.0482363	0.800174
ENSG00000082269	57579	FAM135A	196.45	1.52037	0.562718	2.70183	0.00689587	0.0813523	-0.316776	0.088088
ENSG00000148468	221061	FAM171A1	95.4519	1.79945	0.564484	3.18777	0.00143374	0.0302069	-0.101487	0.593598
ENSG00000197852	55924	FAM212B	64.5373	1.26987	0.35504	3.57669	0.000347976	0.0120148	0.186769	0.323035
ENSG00000188820	441168	FAM26F	141.322	1.46928	0.545174	2.69506	0.00703766	0.082507	-0.425973	0.0189217
ENSG00000189157	100129583	FAM47E	5.98495	2.23966	0.759131	2.95029	0.00317474	0.0504859	0.0233753	0.902418
ENSG00000205085	346653	FAM71F2	26.5613	1.07622	0.347177	3.09991	0.00193578	0.0369148	0.369171	0.0531961
ENSG00000168143	222584	FAM83B	27.0172	5.88768	1.61877	3.63714	0.000275678	0.0100207	-0.320991	0.0895422
ENSG00000115392	55120	FANCL	365.061	1.21503	0.299779	4.05307	5.06e-05	0.00306444	-0.237873	0.20559
ENSG00000026103	355	FAS	205.538	-1.37982	0.451868	-3.0536	0.00226113	0.0411854	-0.396558	0.0300385
ENSG00000165323	120114	FAT3	155.455	4.76992	0.945697	5.04381	4.56e-07	7.77e-05	0.182385	0.334725
ENSG00000165140	2203	FBP1	59.3193	-1.39321	0.528513	-2.63608	0.00838692	0.0913012	-0.300351	0.106815
ENSG00000101311	55612	FERMT1	18.4407	3.2342	1.01295	3.19284	0.00140881	0.0299575	-0.270141	0.148808
ENSG00000102302	2245	FGD1	10.6339	-2.03757	0.703251	-2.89736	0.00376314	0.0566667	-0.153921	0.416739
ENSG00000189283	2272	FHIT	320.689	1.93959	0.573012	3.3849	0.000712031	0.0188252	0.024856	0.896268
ENSG00000115641	2274	FHL2	50.0847	-1.4079	0.466054	-3.0209	0.00252026	0.0437859	-0.664545	6.19727e-05
ENSG00000119782	2281	FKBP1B	23.7688	-1.94496	0.600256	-3.24022	0.00119436	0.0268593	-0.177035	0.367471
ENSG00000136068	2317	FLNB	2738.48	1.10913	0.310517	3.57187	0.000354443	0.0121461	-0.0614502	0.747014
ENSG00000125848	23767	FLRT3	32.8381	-2.8083	0.934765	-3.00429	0.00266206	0.0455548	-0.151635	0.423775
ENSG00000122025	2322	FLT3	826.776	2.57859	0.49662	5.19228	2.08e-07	4.58e-05	0.279738	0.134353
ENSG00000037280	2324	FLT4	355.311	1.92499	0.67548	2.84981	0.00437447	0.0614976	0.0578645	0.765587
ENSG00000228594	643988	FNDC10	11.8634	-1.35932	0.518451	-2.62188	0.00874454	0.0932637	NA	NA
ENSG00000184492	200350	FOXD4L1	12.1777	-1.99003	0.682516	-2.91573	0.00354863	0.0551996	-0.441188	0.0146674
ENSG00000176678	2300	FOXL1	29.3306	4.76647	0.936711	5.08852	3.61e-07	7.05e-05	-0.514919	0.00359573
ENSG00000156869	391059	FRRS1	106.045	1.3642	0.426407	3.19929	0.00137766	0.0294785	-0.516269	0.003494
ENSG00000186765	25794	FSCN2	10.3669	1.21021	0.465518	2.5997	0.00933055	0.0975174	0.216706	0.258835
ENSG00000070404	10272	FSTL3	41.8204	1.07268	0.263149	4.07631	4.58e-05	0.00283401	0.215446	0.252875
ENSG00000137726	53826	FXYD6	86.2581	1.98636	0.704952	2.81772	0.00483653	0.0651526	-0.129825	0.494121
ENSG00000109458	2549	GAB1	330.507	2.62242	0.516534	5.07695	3.84e-07	7.28e-05	-0.681988	3.31948e-05
ENSG00000033327	9846	GAB2	3315.97	1.11636	0.385135	2.89862	0.00374809	0.0565366	-0.253746	0.176044
ENSG00000160219	139716	GAB3	348.066	1.20892	0.374438	3.22862	0.00124388	0.0278356	-0.171939	0.363601
ENSG00000166206	2562	GABRB3	4.70405	-5.14426	1.62414	-3.16737	0.00153824	0.0316182	-0.282934	0.129774
ENSG00000116717	1647	GADD45A	1138.96	1.32275	0.371944	3.5563	0.000376115	0.0126147	-0.113256	0.551246
ENSG00000141429	2589	GALNT1	1170.22	1.15779	0.344779	3.35807	0.000784898	0.0201582	0.486554	0.00640246
ENSG00000158089	79623	GALNT14	80.9418	2.14189	0.478567	4.47563	7.62e-06	0.000738793	-0.442656	0.0143029
ENSG00000182870	50614	GALNT9	13.5895	2.64443	0.954303	2.77106	0.00558745	0.0711997	-0.109829	0.563433
ENSG00000157833	150946	GAREM2	27.4541	-1.40948	0.43838	-3.21519	0.00130356	0.0284035	-0.574289	0.000904398
ENSG00000185340	10634	GAS2L1	96.2881	-1.72535	0.490587	-3.51691	0.000436595	0.0137067	-0.242895	0.195897
ENSG00000141013	2622	GAS8	50.3084	1.28726	0.391739	3.28603	0.00101611	0.0241546	-0.34931	0.0584848
ENSG00000162654	115361	GBP4	559.346	1.4612	0.524106	2.78799	0.00530368	0.0691049	-0.581302	0.000754978
ENSG00000154451	115362	GBP5	763.169	2.32304	0.691844	3.35775	0.000785805	0.0201582	-0.62226	0.000241158
ENSG00000151892	2674	GFRA1	68.007	5.4692	1.69875	3.21955	0.00128393	0.0282133	0.0479554	0.801315
ENSG00000134864	87769	GGACT	14.5474	1.20262	0.360072	3.33995	0.000837924	0.0212954	-0.0815594	0.668322
ENSG00000179855	126326	GIPC3	10.1468	-2.60377	0.617158	-4.21898	2.45e-05	0.0018539	-0.171183	0.365747
ENSG00000166105	112937	GLB1L3	105.392	-2.07662	0.66127	-3.14035	0.00168748	0.0336808	-0.545434	0.00182547
ENSG00000178445	2731	GLDC	50.1331	-2.3895	0.671777	-3.55698	0.000375145	0.0126147	-0.284823	0.127122
ENSG00000106571	2737	GLI3	36.9628	2.81449	0.981729	2.86687	0.00414557	0.059727	0.180947	0.347549
ENSG00000151948	144423	GLT1D1	176.399	-1.4372	0.508733	-2.82506	0.00472721	0.0643136	-0.513054	0.00374039
ENSG00000088256	2767	GNA11	96.656	2.15077	0.558222	3.85289	0.000116733	0.00563988	0.0389495	0.838082
ENSG00000128266	2781	GNAZ	18.6589	1.85386	0.543089	3.41355	0.000641225	0.0172588	-0.0330214	0.862473
ENSG00000147437	2796	GNRH1	59.2398	1.40909	0.49275	2.85964	0.00424126	0.0604701	-0.215095	0.253668
ENSG00000188626	653720	GOLGA8M	17.2844	4.02195	0.941507	4.27182	1.94e-05	0.00152352	NA	NA
ENSG00000232653	643699	GOLGA8N	57.6948	2.8978	0.522555	5.54544	2.93e-08	9.11e-06	NA	NA
ENSG00000206127	728047	GOLGA8O	29.5303	3.00661	0.62063	4.84445	1.27e-06	0.000171586	NA	NA
ENSG00000186399	101059918	GOLGA8R	31.9715	2.96788	0.449418	6.60384	4.01e-11	3.42e-08	NA	NA
ENSG00000173905	27333	GOLIM4	231.408	2.03999	0.649691	3.13993	0.00168986	0.0336808	-0.395435	0.0305502
ENSG00000181619	64582	GPR135	42.2193	1.07635	0.364014	2.95688	0.00310768	0.0500306	0.0210499	0.912086
ENSG00000147138	84636	GPR174	953.406	-1.28467	0.368116	-3.48986	0.000483272	0.0144908	NA	NA
ENSG00000166073	11245	GPR176	11.5161	2.06889	0.725429	2.85195	0.00434521	0.0613127	0.0440492	0.817216
ENSG00000116157	2882	GPX7	402.834	1.34098	0.30112	4.45333	8.46e-06	0.000802819	-0.751541	1.69603e-06
ENSG00000178075	54762	GRAMD1C	68.0468	1.19175	0.333506	3.57341	0.000352362	0.0121052	0.039244	0.839825
ENSG00000196208	9687	GREB1	47.4626	1.75537	0.494536	3.54953	0.000385918	0.0127211	-0.0686264	0.718596
ENSG00000196277	2917	GRM7	27.4743	-4.2788	1.14114	-3.74959	0.000177124	0.00749133	-0.401695	0.0277854
ENSG00000148308	9328	GTF3C5	3890.59	-1.16478	0.426418	-2.73154	0.00630389	0.0770344	-0.72653	5.47337e-06
ENSG00000152402	2977	GUCY1A2	6.46349	-2.60593	0.886205	-2.94055	0.00327629	0.0517283	-0.294614	0.114013
ENSG00000172986	727936	GXYLT2	1500.38	1.61555	0.531469	3.03979	0.00236743	0.0424245	-0.440541	0.0148306
ENSG00000197540	3004	GZMM	218.795	-2.34541	0.433531	-5.41001	6.3e-08	1.66e-05	-0.478676	0.0074526
ENSG00000162882	23498	HAAO	32.6232	1.92433	0.662276	2.90564	0.00366502	0.0559284	0.00799839	0.96654
ENSG00000165996	9200	HACD1	459.782	-1.41281	0.406801	-3.47298	0.000514711	0.0151698	-0.204689	0.277909
ENSG00000255398	8843	HCAR3	56.7939	-1.28122	0.418537	-3.06118	0.00220467	0.0405168	-0.425991	0.018916
ENSG00000138411	57520	HECW2	15.1851	1.27338	0.477976	2.66411	0.00771925	0.0867312	0.0365251	0.850795
ENSG00000136929	55363	HEMGN	411.478	-1.64878	0.400921	-4.11249	3.91e-05	0.00255418	-0.10958	0.564323
ENSG00000165478	220296	HEPACAM	11.0819	-3.85996	0.931776	-4.14259	3.43e-05	0.00235951	0.333163	0.0720087
ENSG00000163666	8820	HESX1	12.9183	1.13657	0.335495	3.38774	0.000704704	0.0187825	0.145568	0.442765
ENSG00000164683	23462	HEY1	26.0661	3.95325	0.905843	4.36417	1.28e-05	0.00110427	-0.152812	0.420143
ENSG00000162669	164045	HFM1	24.9324	3.59263	0.997701	3.60091	0.000317102	0.0111906	-0.242215	0.197191
ENSG00000109758	3083	HGFAC	9.52891	2.10196	0.726688	2.89252	0.0038216	0.0570822	0.317613	0.0872059
ENSG00000164161	64399	HHIP	1312.61	-1.29745	0.398021	-3.25976	0.00111507	0.0256867	-0.693925	2.11259e-05
ENSG00000150540	3176	HNMT	15.3444	-1.51606	0.547048	-2.77135	0.0055824	0.0711997	-0.36496	0.0473643
ENSG00000253293	3206	HOXA10	279.779	4.84113	0.988829	4.89583	9.79e-07	0.00013799	-0.237179	0.206954
ENSG00000105997	3200	HOXA3	11.9995	4.2887	1.20524	3.55838	0.000373155	0.0126147	0.470299	0.0100379
ENSG00000197576	3201	HOXA4	5.24443	4.34853	1.5726	2.76519	0.00568897	0.0717577	-0.670574	5.01747e-05
ENSG00000106004	3202	HOXA5	74.5747	2.9136	0.88759	3.28259	0.00102856	0.0243314	-0.273973	0.142907
ENSG00000106006	3203	HOXA6	46.6237	5.30708	1.16963	4.53742	5.69e-06	0.000585441	-0.151937	0.422841
ENSG00000122592	3204	HOXA7	56.8161	5.60652	1.13041	4.95975	7.06e-07	0.000110931	-0.136947	0.470523
ENSG00000078399	3205	HOXA9	187.596	4.62398	1.04549	4.42279	9.74e-06	0.000882273	-0.425156	0.0191761
ENSG00000180806	3225	HOXC9	2.96403	4.82244	1.82423	2.64355	0.00820409	0.0903785	0.578827	0.000805043
ENSG00000186603	84842	HPDL	44.9555	-1.35731	0.421567	-3.21967	0.00128337	0.0282133	-0.591854	0.000570908
ENSG00000164120	3248	HPGD	1128.44	-2.35247	0.861678	-2.73011	0.00633137	0.0770968	-0.798259	2.12392e-07
ENSG00000168004	117245	HRASLS5	23.4412	-1.96487	0.546567	-3.59492	0.000324492	0.0114056	-0.342022	0.064318
ENSG00000182601	9951	HS3ST4	77.8548	-4.90074	1.56307	-3.13533	0.00171658	0.0340203	-0.614167	0.000305956
ENSG00000108786	3292	HSD17B1	17.5094	1.05867	0.299188	3.53847	0.000402447	0.0130395	0.0102997	0.956921
ENSG00000102878	3299	HSF4	68.7842	1.28043	0.294403	4.34926	1.37e-05	0.00116009	0.437302	0.0156699
ENSG00000196684	84941	HSH2D	676.238	1.15569	0.403123	2.86684	0.0041459	0.059727	-0.451594	0.012243
ENSG00000126803	3306	HSPA2	42.8414	-1.74276	0.578047	-3.01491	0.00257055	0.044433	-0.322838	0.206273
ENSG00000179097	3355	HTR1F	45.8476	4.17171	1.04185	4.00415	6.22e-05	0.00353121	0.282195	0.130822
ENSG00000142149	30811	HUNK	34.604	-4.72992	1.01498	-4.66013	3.16e-06	0.000363091	-0.532085	0.00247469
ENSG00000157423	54768	HYDIN	9.21849	2.32518	0.725383	3.20545	0.00134852	0.0290824	0.312583	0.0926112
ENSG00000198331	219844	HYLS1	65.4861	1.33903	0.340041	3.93784	8.22e-05	0.00429075	-0.472932	0.00830728
ENSG00000105376	7087	ICAM5	13.8217	1.83954	0.690963	2.66228	0.00776125	0.0869833	0.0475683	0.802887
ENSG00000137331	8870	IER3	508.894	-1.70157	0.540338	-3.14908	0.00163783	0.0329323	-0.234466	0.220857
ENSG00000137959	10964	IFI44L	259.452	1.54237	0.575674	2.67923	0.00737911	0.08447	-0.488554	0.00716497
ENSG00000185885	8519	IFITM1	901.014	1.31727	0.383055	3.43885	0.000584182	0.0165373	-0.678802	3.73186e-05
ENSG00000073792	10644	IGF2BP2	466.979	3.3828	0.648562	5.21586	1.83e-07	4.1e-05	-0.22802	0.225554
ENSG00000128322	3543	IGLL1	1137.06	2.34332	0.721507	3.24781	0.00116299	0.0264584	-0.863687	7.98096e-10
ENSG00000168811	3592	IL12A	33.9283	-1.80633	0.568816	-3.17559	0.00149533	0.031167	-0.315741	0.0891889
ENSG00000196083	3556	IL1RAP	604.042	1.12389	0.363323	3.09335	0.00197908	0.0373757	-0.363635	0.0482349
ENSG00000168685	3575	IL7R	2510.41	1.68245	0.492043	3.41932	0.00062778	0.0172021	-0.489175	0.00608228
ENSG00000109452	8821	INPP4B	553.114	1.77757	0.596898	2.97801	0.00290125	0.0481417	-0.69428	2.0837e-05
ENSG00000170549	79192	IRX1	3.88147	-2.82619	0.927224	-3.04801	0.00230362	0.0417737	-0.500033	0.00489666
ENSG00000177508	79191	IRX3	288.622	5.16148	0.817496	6.31377	2.72e-10	1.69e-07	0.347699	0.0597369
ENSG00000214960	729920	ISPD	44.0105	-1.68035	0.635761	-2.64305	0.00821623	0.0903785	-0.54768	0.00173223
ENSG00000164171	3673	ITGA2	64.9489	2.92444	0.719027	4.06723	4.76e-05	0.00291708	-0.0381295	0.841448
ENSG00000083457	3682	ITGAE	3064.07	1.25084	0.474431	2.63651	0.00837649	0.0913012	-0.656847	8.06066e-05
ENSG00000005844	3683	ITGAL	3545.52	-1.18798	0.364939	-3.25528	0.0011328	0.025859	-0.208098	0.269809
ENSG00000123104	3709	ITPR2	4731.14	1.12676	0.263297	4.27944	1.87e-05	0.00148085	-0.135051	0.484871
ENSG00000205730	162073	ITPRIPL2	16.4652	-1.37833	0.462204	-2.98208	0.002863	0.0477062	-0.415307	0.0224742
ENSG00000205726	6453	ITSN1	280.917	1.34291	0.432167	3.10738	0.00188756	0.0363907	-0.261379	0.162957
ENSG00000188385	282973	JAKMIP3	48.6949	2.02548	0.517404	3.9147	9.05e-05	0.00461807	0.475643	0.0078941
ENSG00000154721	58494	JAM2	5.56919	2.44316	0.897168	2.72319	0.00646545	0.0780248	-0.0575172	0.76273
ENSG00000132854	163782	KANK4	60.3071	9.18435	1.68874	5.43858	5.37e-08	1.44e-05	0.00454424	0.981335
ENSG00000189337	23254	KAZN	137.56	3.81643	0.583912	6.53597	6.32e-11	5.08e-08	-0.145016	0.444517
ENSG00000131398	3748	KCNC3	21.4881	-2.46904	0.647609	-3.81255	0.000137538	0.00622703	-0.736621	3.46546e-06
ENSG00000143473	3756	KCNH1	5.71579	-2.88626	0.840567	-3.4337	0.000595403	0.0166481	-0.320204	0.0845173
ENSG00000115041	30818	KCNIP3	100.07	2.1864	0.750698	2.91249	0.00358562	0.0553217	0.226021	0.229758
ENSG00000184185	3768	KCNJ12	21.2819	-2.12617	0.688014	-3.09029	0.00199958	0.0376588	-0.375129	0.0410883
ENSG00000164626	8645	KCNK5	576.936	-1.1187	0.425421	-2.62963	0.00854782	0.0921722	-0.503405	0.00457131
ENSG00000099337	9424	KCNK6	104.508	-1.51658	0.473548	-3.2026	0.00136194	0.0292507	-0.611361	0.000331774
ENSG00000169427	51305	KCNK9	8.90073	2.15617	0.723831	2.97883	0.00289349	0.0480713	0.0851633	0.654548
ENSG00000145936	3779	KCNMB1	18.1032	3.1483	0.709346	4.43831	9.07e-06	0.000837633	-0.612885	0.000317526
ENSG00000117013	9132	KCNQ4	30.5598	-1.44618	0.516031	-2.80251	0.00507074	0.0669877	-0.186686	0.323254
ENSG00000162687	343450	KCNT2	26.399	3.46127	1.21414	2.85079	0.00436108	0.0614099	-0.411654	0.0238099
ENSG00000136636	51133	KCTD3	571.642	1.70946	0.368445	4.63965	3.49e-06	0.000387948	0.0667458	0.730839
ENSG00000136813	23392	KIAA0368	1037.43	1.6411	0.528186	3.10705	0.00188966	0.0363907	0.343244	0.0633098
ENSG00000110427	25758	KIAA1549L	22.5493	3.28118	1.2177	2.69456	0.00704806	0.082507	0.294984	0.113538
ENSG00000139116	55605	KIF21A	32.9836	1.96739	0.678596	2.8992	0.00374116	0.0565366	-0.358514	0.0517211
ENSG00000140859	3801	KIFC3	720.705	-1.89174	0.670037	-2.82333	0.00475275	0.0645968	-0.287261	0.12376
ENSG00000240403	3812	KIR3DL2	7.19199	-3.48033	1.30639	-2.66409	0.00771973	0.0867312	-0.533703	0.00344555
ENSG00000136826	9314	KLF4	656.114	-1.21547	0.461549	-2.63347	0.0084518	0.0915446	-0.573683	0.00091846
ENSG00000130487	113730	KLHDC7B	22.5247	1.17872	0.449629	2.62155	0.00875314	0.0932827	0.122046	0.520562
ENSG00000256797	100431172	KLRF2	11.9811	3.85333	1.2883	2.99103	0.00278039	0.0468181	NA	NA
ENSG00000183762	83999	KREMEN1	164.839	1.97485	0.563075	3.50725	0.000452756	0.0138491	0.150239	0.428106
ENSG00000131650	79412	KREMEN2	10.0241	-2.50403	0.787963	-3.17786	0.00148368	0.0309716	-0.328104	0.076709
ENSG00000167768	3848	KRT1	571.294	-3.52723	0.940995	-3.7484	0.000177963	0.00749133	-0.420045	0.0208336
ENSG00000172867	3849	KRT2	76.8181	-3.04567	0.750473	-4.05833	4.94e-05	0.0030169	0.105022	0.58073
ENSG00000170421	3856	KRT8	15.1063	1.38006	0.450757	3.06164	0.00220128	0.0405088	0.403596	0.0269874
ENSG00000198910	3897	L1CAM	18.4667	-1.66347	0.519439	-3.20243	0.00136274	0.0292507	-0.285589	0.126059
ENSG00000126790	112849	L3HYPDH	86.114	1.1311	0.305824	3.69854	0.000216843	0.00839913	0.0784771	0.680186
ENSG00000053747	3909	LAMA3	16.4337	1.20194	0.448487	2.68	0.00736229	0.0844502	0.281092	0.132399
ENSG00000091136	3912	LAMB1	21.4	3.7345	0.821336	4.54686	5.45e-06	0.00056403	-0.113512	0.550341
ENSG00000125869	24141	LAMP5	38.1961	3.18726	0.864093	3.68856	0.000225527	0.00863762	0.0607135	0.74995
ENSG00000086730	7462	LAT2	1093.83	1.71132	0.505925	3.38256	0.000718125	0.0189189	-0.697493	1.83808e-05
ENSG00000135338	167691	LCA5	49.2414	2.931	0.81157	3.61151	0.000304414	0.0108392	-0.540788	0.00203227
ENSG00000115850	3938	LCT	114.356	2.13133	0.384168	5.5479	2.89e-08	9.11e-06	0.0158878	0.933591
ENSG00000100600	5641	LGMN	199.305	2.02585	0.576994	3.51105	0.000446339	0.0138065	-0.115096	0.552157
ENSG00000145685	10184	LHFPL2	148.412	1.5124	0.523347	2.88986	0.00385419	0.0574057	0.276653	0.138882
ENSG00000107187	8022	LHX3	12.3616	1.63748	0.550873	2.97253	0.00295359	0.048519	0.438125	0.0154528
ENSG00000104974	11024	LILRA1	46.7999	-1.48369	0.470075	-3.15629	0.00159789	0.0324255	-0.277036	0.138314
ENSG00000101670	9388	LIPG	19.0247	-3.92534	1.2307	-3.18952	0.0014251	0.0301166	-0.527437	0.00274342
ENSG00000185522	256329	LMNTD2	25.6841	1.02368	0.357618	2.86251	0.00420301	0.0601677	0.265035	0.156941
ENSG00000139517	222484	LNX2	416.472	1.04184	0.255344	4.08014	4.5e-05	0.00281946	-0.348527	0.0590908
ENSG00000170500	164832	LONRF2	56.0869	2.16444	0.684765	3.16086	0.00157304	0.0320249	-0.0269186	0.887712
ENSG00000175556	79836	LONRF3	64.1856	-2.18373	0.529341	-4.12537	3.7e-05	0.0024808	-0.457417	0.0126014
ENSG00000100068	91355	LRP5L	132.166	1.192	0.404616	2.94601	0.00321905	0.0509423	0.424344	0.0194319
ENSG00000185565	4045	LSAMP	20.6972	-4.93782	1.26389	-3.90685	9.35e-05	0.00473526	-0.65335	9.06133e-05
ENSG00000226979	4049	LTA	45.6424	-1.87067	0.532883	-3.51046	0.000447325	0.0138065	-0.779869	3.77157e-07
ENSG00000119681	4053	LTBP2	10.7516	1.45259	0.422021	3.44199	0.00057745	0.0164708	0.286922	0.124223
ENSG00000062524	4058	LTK	43.9081	2.06322	0.582342	3.54297	0.000395653	0.0128804	-0.392457	0.0319413
ENSG00000124466	27076	LYPD3	16.1069	-1.55629	0.496446	-3.13487	0.0017193	0.0340203	-0.360023	0.0506739
ENSG00000163818	54585	LZTFL1	1914.12	1.63491	0.411634	3.97174	7.13e-05	0.00391785	0.347911	0.0595712
ENSG00000183742	346389	MACC1	44.737	2.39921	0.55066	4.35696	1.32e-05	0.00113407	0.119537	0.529235
ENSG00000143194	84944	MAEL	6.27864	1.93511	0.629678	3.07318	0.00211792	0.0395065	0.185252	0.327051
ENSG00000178573	4094	MAF	160.668	2.80736	0.548199	5.12107	3.04e-07	6.39e-05	0.0987153	0.603773
ENSG00000172175	10892	MALT1	849.812	1.18381	0.410153	2.88626	0.00389852	0.0578693	-0.309275	0.102565
ENSG00000196782	55534	MAML3	506.882	2.21459	0.355676	6.22642	4.77e-10	2.84e-07	-0.254405	0.174886
ENSG00000111885	4121	MAN1A1	896.247	1.673	0.524269	3.19111	0.00141729	0.030091	-0.27719	0.138086
ENSG00000185090	149175	MANEAL	101.644	2.34762	0.682026	3.44212	0.000577167	0.0164708	-0.0725415	0.703244
ENSG00000197442	4217	MAP3K5	285.582	1.41771	0.504585	2.80966	0.00495939	0.0661558	-0.0765411	0.687677
ENSG00000135525	9053	MAP7	85.1973	2.12452	0.714803	2.97217	0.00295702	0.048519	-0.277703	0.144686
ENSG00000109339	5602	MAPK10	14.471	1.99309	0.670295	2.97346	0.00294463	0.048519	0.368127	0.0453331
ENSG00000008735	23542	MAPK8IP2	13.9091	1.71401	0.479966	3.57111	0.000355466	0.0121507	0.405189	0.0263334
ENSG00000007264	4145	MATK	260.422	1.6805	0.577732	2.9088	0.00362824	0.055553	-0.00656795	0.972522
ENSG00000076706	4162	MCAM	1090.33	2.07617	0.576333	3.60239	0.000315311	0.011169	-0.33353	0.0716766
ENSG00000112559	4188	MDFI	137.888	2.55886	0.77162	3.31622	0.000912434	0.0224383	0.593785	0.000541873
ENSG00000110492	4192	MDK	203.463	1.87101	0.565537	3.30837	0.000938405	0.0228801	-0.0438641	0.817971
ENSG00000151376	10873	ME3	217.644	1.8188	0.476242	3.81906	0.000133963	0.00614658	-0.451034	0.0123644
ENSG00000081189	4208	MEF2C	599.207	2.35073	0.796213	2.95239	0.00315329	0.0504701	-0.504026	0.00530697
ENSG00000162591	1953	MEGF6	1000.84	1.06616	0.246532	4.32465	1.53e-05	0.00125839	0.0282007	0.8824
ENSG00000134138	4212	MEIS2	4.23735	4.30546	1.41828	3.0357	0.00239981	0.0428363	0.244651	0.192583
ENSG00000153208	10461	MERTK	57.5381	1.83501	0.558495	3.28563	0.00101756	0.0241546	-0.458826	0.0107638
ENSG00000172878	254042	METAP1D	87.0413	1.32119	0.273718	4.82682	1.39e-06	0.000182283	-0.145888	0.441753
ENSG00000185432	25840	METTL7A	351.656	1.61643	0.47319	3.41603	0.000635405	0.0172021	-0.570375	0.000998546
ENSG00000147324	9258	MFHAS1	2474.78	-1.76249	0.367948	-4.79004	1.67e-06	0.000209166	0.333742	0.088889
ENSG00000205639	388931	MFSD2B	158.506	-2.09529	0.571803	-3.66435	0.000247966	0.00923328	-0.328317	0.0765062
ENSG00000143409	55793	MINDY1	196.971	1.13188	0.399809	2.83105	0.00463952	0.0634361	-0.264417	0.157948
ENSG00000196549	4311	MME	1888.23	2.57483	0.90519	2.84452	0.00444779	0.0617407	-0.414709	0.025296
ENSG00000087245	4313	MMP2	34.3023	3.23595	0.882846	3.66536	0.000246991	0.00923328	-0.0527049	0.785985
ENSG00000137673	4316	MMP7	2.15337	3.30277	1.18146	2.7955	0.00518203	0.0680633	-0.190881	0.340224
ENSG00000138587	55329	MNS1	157.189	1.64061	0.474464	3.45781	0.00054458	0.0157755	-0.487642	0.00728983
ENSG00000005381	4353	MPO	1869.09	-2.17655	0.759923	-2.86417	0.00418101	0.0599235	-0.37391	0.0418034
ENSG00000105926	51678	MPP6	553.322	1.60044	0.579092	2.76371	0.00571476	0.0719502	-0.475861	0.00907503
ENSG00000066382	744	MPPED2	19.4406	4.23713	1.46356	2.89509	0.00379046	0.0568117	-0.258005	0.168654
ENSG00000182154	64975	MRPL41	193.17	-1.06736	0.26741	-3.99145	6.57e-05	0.00369511	-0.688558	2.59532e-05
ENSG00000072952	10335	MRVI1	21.1825	1.61339	0.557314	2.89494	0.00379231	0.0568117	-0.252776	0.17776
ENSG00000153944	124540	MSI2	6680.81	1.19499	0.243563	4.90628	9.28e-07	0.000132199	0.218344	0.246392
ENSG00000038945	4481	MSR1	43.0606	1.88713	0.72917	2.58806	0.00965185	0.0999771	0.235785	0.209716
ENSG00000174099	253827	MSRB3	393.998	3.47748	0.694913	5.00419	5.61e-07	9.13e-05	-0.224843	0.232261
ENSG00000198417	4494	MT1F	27.2948	-1.51857	0.567569	-2.67557	0.00746013	0.0851369	-0.391269	0.0325106
ENSG00000180354	222166	MTURN	1112.95	-1.04115	0.3855	-2.70079	0.00691753	0.0815374	-0.600465	0.000451213
ENSG00000185499	4582	MUC1	16.4471	1.14812	0.310316	3.69983	0.00021574	0.00838016	-0.0491453	0.800139
ENSG00000145113	4585	MUC4	44.0777	4.17015	0.745225	5.59582	2.2e-08	7.15e-06	0.132261	0.485985
ENSG00000119950	4601	MXI1	546.059	1.09744	0.411928	2.66416	0.00771803	0.0867312	0.216433	0.250654
ENSG00000182534	439921	MXRA7	486.415	2.05373	0.600717	3.41879	0.000628996	0.0172021	-0.402655	0.0273802
ENSG00000065534	4638	MYLK	75.579	2.53024	0.681247	3.71412	0.000203911	0.00808138	0.0899385	0.636469
ENSG00000133454	84700	MYO18B	2178.45	7.50333	1.10302	6.80251	1.03e-11	1.41e-08	-0.932731	6.28608e-14
ENSG00000197879	4641	MYO1C	197.106	-1.12742	0.36936	-3.05235	0.00227054	0.0412285	-0.363957	0.0480223
ENSG00000136286	64005	MYO1G	7894.75	-1.07273	0.21206	-5.05864	4.22e-07	7.6e-05	-0.650854	9.8417e-05
ENSG00000128833	55930	MYO5C	193.44	2.47273	0.398571	6.20399	5.5e-10	3.14e-07	-0.219542	0.243745
ENSG00000196586	4646	MYO6	96.4522	5.17647	0.968034	5.34741	8.92e-08	2.26e-05	-0.367997	0.0454152
ENSG00000138119	26509	MYOF	43.7721	-1.61376	0.46989	-3.43435	0.000593981	0.0166481	-0.114532	0.546743
ENSG00000186310	4675	NAP1L3	77.1959	-1.99457	0.750798	-2.6566	0.00789339	0.0878862	-0.747932	2.02506e-06
ENSG00000158747	4681	NBL1	11.7216	-1.67816	0.502764	-3.33787	0.00084424	0.0213848	-0.382903	0.0367551
ENSG00000142794	84224	NBPF3	350.779	2.84008	0.557476	5.09454	3.5e-07	6.93e-05	0.19624	0.298652
ENSG00000104490	83988	NCALD	64.0995	1.07156	0.40573	2.64108	0.00826433	0.0906888	-0.447432	0.0149452
ENSG00000100365	4689	NCF4	306.626	1.66102	0.557033	2.98191	0.00286453	0.0477062	-0.564304	0.00116156
ENSG00000107130	23413	NCS1	59.7127	-3.19873	0.674299	-4.74378	2.1e-06	0.000256079	-0.0521815	0.784199
ENSG00000198695	4541	ND6	211.499	1.13491	0.308632	3.67723	0.000235781	0.00893028	NA	NA
ENSG00000102471	54602	NDFIP2	670.94	3.7553	0.68088	5.51537	3.48e-08	1.04e-05	0.302523	0.104181
ENSG00000110400	5818	NECTIN1	541.661	2.93279	0.518625	5.65492	1.56e-08	5.33e-06	0.345602	0.0613982
ENSG00000130202	5819	NECTIN2	189.986	2.44065	0.649725	3.75643	0.000172356	0.00740386	0.0649098	0.73327
ENSG00000177707	25945	NECTIN3	306.531	1.62706	0.566794	2.87063	0.00409656	0.0597146	0.412774	0.0233936
ENSG00000154328	252969	NEIL2	79.35	2.06795	0.462395	4.47227	7.74e-06	0.000745224	-0.296619	0.111458
ENSG00000136098	4752	NEK3	127.23	2.09539	0.415577	5.04212	4.6e-07	7.77e-05	-0.143185	0.450348
ENSG00000197168	341676	NEK5	7.86902	1.87302	0.669725	2.7967	0.00516274	0.0679405	-0.209371	0.275696
ENSG00000131196	4772	NFATC1	480.618	-1.13505	0.357929	-3.17117	0.00151826	0.0314058	-0.607651	0.000472048
ENSG00000100968	4776	NFATC4	46.1447	4.49973	1.11305	4.04272	5.28e-05	0.00312469	-0.407444	0.0254296
ENSG00000008441	4784	NFIX	193.307	1.69907	0.366417	4.63699	3.54e-06	0.000389818	-0.28905	0.121334
ENSG00000087303	22795	NID2	176.629	2.63637	0.732216	3.60054	0.000317555	0.0111906	0.485537	0.00653058
ENSG00000171840	4815	NINJ2	185.924	-1.35572	0.452716	-2.99463	0.00274782	0.0463839	-0.342405	0.0640007
ENSG00000170113	123606	NIPA1	635.958	1.11246	0.328437	3.38713	0.000706289	0.0187881	-0.0280575	0.889514
ENSG00000104361	79815	NIPAL2	124.469	2.86219	0.579878	4.93584	7.98e-07	0.000122604	-0.405784	0.0260923
ENSG00000145506	85409	NKD2	607.809	1.19104	0.438873	2.71385	0.00665058	0.0794683	-0.0772958	0.684753
ENSG00000136352	7080	NKX2-1	23.7009	21.5239	3.00368	7.16583	7.73e-13	1.76e-09	0.0956423	0.61514
ENSG00000123213	57486	NLN	205.861	1.13694	0.311251	3.65281	0.00025939	0.00955968	-0.143899	0.448068
ENSG00000166741	4837	NNMT	5.54086	2.797	0.966201	2.89484	0.00379354	0.0568117	0.113668	0.549792
ENSG00000167207	64127	NOD2	52.9115	-1.42802	0.508774	-2.80678	0.00500392	0.0664322	-0.378953	0.0389084
ENSG00000183691	9241	NOG	60.2658	2.25038	0.664917	3.38446	0.000713191	0.0188252	-0.340921	0.0652376
ENSG00000140939	8996	NOL3	21.8393	1.80603	0.357744	5.0484	4.46e-07	7.77e-05	0.174656	0.355952
ENSG00000134250	4853	NOTCH2	2800.96	1.3815	0.338097	4.08612	4.39e-05	0.00277673	0.220198	0.242304
ENSG00000130751	4861	NPAS1	19.8237	1.41718	0.332421	4.26322	2.01e-05	0.00155654	0.354449	0.0546282
ENSG00000183729	2831	NPBWR1	3.24424	-3.83151	1.18822	-3.2246	0.00126151	0.0280922	-0.218947	0.245059
ENSG00000107281	56654	NPDC1	174.14	2.92224	0.65079	4.4903	7.11e-06	0.000704687	0.127208	0.510806
ENSG00000159899	4882	NPR2	58.2528	1.03871	0.396609	2.61898	0.00881942	0.0938427	0.186125	0.324738
ENSG00000134986	9315	NREP	3096.97	1.17314	0.253152	4.63413	3.58e-06	0.000390503	-0.375211	0.0448936
ENSG00000175352	56675	NRIP3	144.456	-1.33118	0.398824	-3.33776	0.00084457	0.0213848	-0.356249	0.0533255
ENSG00000099250	8829	NRP1	35.6216	2.23543	0.629456	3.55137	0.000383236	0.0126876	0.251889	0.179337
ENSG00000065320	9423	NTN1	135.223	2.39005	0.569412	4.1974	2.7e-05	0.00196227	-0.0989338	0.602968
ENSG00000213965	390916	NUDT19	158.875	1.67516	0.437041	3.83297	0.000126607	0.00592841	-0.54578	0.00181085
ENSG00000167799	254552	NUDT8	112.37	1.03294	0.284522	3.63045	0.000282929	0.0101802	-0.0493789	0.795539
ENSG00000205978	57523	NYNRIN	60.3971	2.75389	0.619149	4.44787	8.67e-06	0.000812205	-0.321759	0.0829344
ENSG00000124006	23363	OBSL1	382.7	5.22797	0.704363	7.42227	1.15e-13	3.94e-10	0.204722	0.28674
ENSG00000162745	25903	OLFML2B	11.9474	2.96581	0.854403	3.47121	0.000518122	0.0151698	-0.0574278	0.763088
ENSG00000116774	56944	OLFML3	10.9559	1.38179	0.508477	2.71751	0.00657755	0.0788902	0.226932	0.227836
ENSG00000119547	9480	ONECUT2	6.52763	3.33409	1.22128	2.72999	0.0063336	0.0770968	-0.269681	0.157137
ENSG00000256574	79290	OR13A1	8.81374	3.15228	0.750979	4.19756	2.7e-05	0.00196227	0.216189	0.251203
ENSG00000175938	93129	ORAI3	108.077	1.5858	0.309609	5.12194	3.02e-07	6.39e-05	-0.656496	8.15634e-05
ENSG00000115507	5013	OTX1	30.6337	5.0173	0.946617	5.30024	1.16e-07	2.77e-05	0.503139	0.0103556
ENSG00000137843	56924	PAK6	30.9682	1.7491	0.474731	3.6844	0.00022924	0.0087351	0.160195	0.406475
ENSG00000145730	5066	PAM	321.221	2.81154	0.418916	6.71147	1.93e-11	2.2e-08	-0.288835	0.128611
ENSG00000100767	89932	PAPLN	14.6814	1.8297	0.516565	3.54204	0.000397044	0.012895	0.293593	0.145471
ENSG00000167081	5090	PBX3	419.601	1.35935	0.442626	3.07111	0.00213264	0.0397269	-0.239512	0.202391
ENSG00000138650	57575	PCDH10	1475.32	-2.3676	0.638106	-3.71036	0.000206967	0.00813177	-0.521211	0.00374009
ENSG00000165194	57526	PCDH19	4.55183	-5.59027	1.14673	-4.87496	1.09e-06	0.000150304	-0.680246	4.91029e-05
ENSG00000120324	56126	PCDHB10	16.4328	3.67623	0.955267	3.84838	0.0001189	0.00568435	0.603342	0.000416468
ENSG00000197479	56125	PCDHB11	6.4761	2.38018	0.892262	2.66758	0.00763994	0.0863849	0.149293	0.431051
ENSG00000120328	56124	PCDHB12	14.3954	3.54757	0.930317	3.81329	0.000137127	0.00622703	0.353787	0.0597266
ENSG00000187372	56123	PCDHB13	68.184	2.0206	0.758634	2.66347	0.00773393	0.0868193	-0.0525216	0.782825
ENSG00000120327	56122	PCDHB14	69.3825	2.07114	0.621144	3.33439	0.000854864	0.0215089	0.546348	0.001787
ENSG00000120322	56128	PCDHB8	5.31974	3.60045	1.15731	3.11104	0.0018643	0.0361057	0.0262769	0.890373
ENSG00000177839	56127	PCDHB9	35.937	3.75391	0.78015	4.81177	1.5e-06	0.000192965	0.149485	0.430451
ENSG00000253846	56106	PCDHGA10	55.1471	2.06206	0.543857	3.79154	0.000149713	0.00666784	0.246139	0.198059
ENSG00000253873	56105	PCDHGA11	45.327	2.42073	0.622538	3.88849	0.00010087	0.00505197	0.317734	0.0870786
ENSG00000253159	26025	PCDHGA12	30.074	2.09065	0.620214	3.37086	0.000749347	0.0195159	0.49845	0.00505609
ENSG00000253731	56109	PCDHGA6	70.7783	1.26784	0.477298	2.65628	0.00790073	0.0878862	0.418216	0.021455
ENSG00000253537	56108	PCDHGA7	58.6843	1.88915	0.531079	3.55719	0.000374849	0.0126147	0.457115	0.0110993
ENSG00000253767	9708	PCDHGA8	40.7085	1.61001	0.599095	2.68741	0.00720091	0.0835098	0.412997	0.0233113
ENSG00000253910	56103	PCDHGB2	161.887	1.63762	0.537799	3.04505	0.00232644	0.0420203	-0.0713724	0.707816
ENSG00000262209	56102	PCDHGB3	92.4023	1.2421	0.439001	2.82937	0.00466397	0.0636301	0.445967	0.0135087
ENSG00000254122	56099	PCDHGB7	46.0908	1.95682	0.572944	3.41539	0.000636917	0.0172021	0.339972	0.0660384
ENSG00000240184	5098	PCDHGC3	24.4977	2.13572	0.56158	3.80305	0.000142926	0.00642839	0.321297	0.0834017
ENSG00000242419	5098	PCDHGC3	22.547	2.3115	0.706915	3.26984	0.00107607	0.025065	0.357797	0.0522248
ENSG00000240764	56097	PCDHGC5	11.5816	1.89394	0.680782	2.782	0.00540249	0.069687	0.185404	0.326647
ENSG00000115257	54760	PCSK4	158.077	1.00567	0.258014	3.89775	9.71e-05	0.00488068	0.414908	0.022617
ENSG00000065485	10954	PDIA5	174.765	1.07435	0.279463	3.84435	0.000120875	0.00573819	-0.273131	0.144189
ENSG00000107438	9124	PDLIM1	322.512	-2.42837	0.626892	-3.87366	0.000107212	0.00527308	-0.604145	0.000407211
ENSG00000133401	23037	PDZD2	31.7919	1.7521	0.656954	2.667	0.00765318	0.0864071	0.324115	0.0805787
ENSG00000070087	5217	PFN2	83.6694	1.99057	0.719571	2.76633	0.00566913	0.0716396	-0.250442	0.181932
ENSG00000183571	145814	PGPEP1L	9.53414	4.53311	1.16682	3.88503	0.000102318	0.00506881	-0.349006	0.0587197
ENSG00000130024	55274	PHF10	1385.96	1.13084	0.287397	3.93476	8.33e-05	0.00432953	-0.10577	0.578024
ENSG00000067177	5255	PHKA1	114.602	1.65616	0.53105	3.11865	0.00181681	0.0353361	-0.366087	0.0466329
ENSG00000167103	138429	PIP5KL1	32.7019	1.0118	0.31968	3.16503	0.00155069	0.0317879	NA	NA
ENSG00000069011	5307	PITX1	5.16284	4.11466	1.02004	4.03381	5.49e-05	0.00320666	-0.0289196	0.883857
ENSG00000135549	5570	PKIB	41.5663	-1.58785	0.505348	-3.1421	0.0016774	0.0335396	-0.453679	0.0134401
ENSG00000168734	11142	PKIG	262.518	1.48832	0.395596	3.76223	0.000168404	0.00730979	-0.452612	0.0120251
ENSG00000081277	5317	PKP1	181.918	6.52977	1.38777	4.70521	2.54e-06	0.00030417	-0.306935	0.0989807
ENSG00000145287	51316	PLAC8	1235.85	1.23115	0.358505	3.43412	0.000594485	0.0166481	-0.636323	0.000156939
ENSG00000122861	5328	PLAU	176.475	2.50106	0.638068	3.91975	8.86e-05	0.0045688	-0.0576745	0.766335
ENSG00000101333	5332	PLCB4	273.429	5.79097	0.605702	9.56075	1.17e-21	5.33e-18	-0.186173	0.32461
ENSG00000161714	113026	PLCD3	65.5138	1.06458	0.339445	3.13623	0.00171132	0.0340101	0.398514	0.0291637
ENSG00000179598	201164	PLD6	25.0455	1.25372	0.453029	2.76743	0.00565009	0.0716396	-0.221131	0.240265
ENSG00000105559	57664	PLEKHA4	19.3476	-1.75546	0.577278	-3.04093	0.00235851	0.0423757	0.0264252	0.889758
ENSG00000183281	5343	PLGLB1	16.02	1.26991	0.359887	3.52865	0.000417691	0.0133975	NA	NA
ENSG00000147872	123	PLIN2	5390.45	-1.31113	0.494207	-2.65299	0.00797816	0.0885084	-0.328516	0.0763177
ENSG00000102024	5358	PLS3	90.3075	2.44186	0.788523	3.09675	0.00195657	0.0372075	-0.338984	0.0720383
ENSG00000161381	57125	PLXDC1	125.204	-1.90873	0.387219	-4.92932	8.25e-07	0.000125359	-0.477603	0.00760643
ENSG00000196576	23654	PLXNB2	883.896	1.27457	0.442236	2.88209	0.00395042	0.0582677	0.0158761	0.933639
ENSG00000136040	10154	PLXNC1	1001.97	1.8031	0.379973	4.74535	2.08e-06	0.000256079	-0.178254	0.345974
ENSG00000004399	23129	PLXND1	3060.81	3.41227	0.353864	9.64288	5.27e-22	3.6e-18	-0.00111754	0.995324
ENSG00000141682	5366	PMAIP1	5014.06	1.62976	0.373012	4.3692	1.25e-05	0.00108603	-0.324586	0.0801145
ENSG00000124225	56937	PMEPA1	119.824	3.03464	0.816067	3.71862	0.000200317	0.00801495	-0.41717	0.0303943
ENSG00000130653	375775	PNPLA7	252.681	1.85454	0.347616	5.33504	9.55e-08	2.37e-05	0.711229	1.05521e-05
ENSG00000113356	10622	POLR3G	42.9034	1.12298	0.308689	3.63789	0.000274877	0.0100207	-0.239738	0.201952
ENSG00000005421	5444	PON1	12.0592	4.66578	1.19217	3.91371	9.09e-05	0.00461987	-0.316002	0.0949252
ENSG00000152192	5457	POU4F1	78.6839	3.45133	0.808228	4.27024	1.95e-05	0.00152564	0.24691	0.188378
ENSG00000177380	8541	PPFIA3	94.7891	1.63314	0.461754	3.53683	0.000404962	0.01309	0.191491	0.319687
ENSG00000110841	8496	PPFIBP1	135.331	1.28598	0.445736	2.88507	0.00391323	0.0579693	0.294004	0.1148
ENSG00000111110	57460	PPM1H	438.024	-1.76876	0.662878	-2.6683	0.00762355	0.0863639	-0.482991	0.00795534
ENSG00000104881	10848	PPP1R13L	37.0203	1.0117	0.346825	2.91703	0.00353381	0.0550911	0.293783	0.115086
ENSG00000214140	768206	PRCD	12.408	3.0847	0.743923	4.14653	3.38e-05	0.00234279	0.00289712	0.987877
ENSG00000152784	56978	PRDM8	407.21	1.66501	0.49922	3.33522	0.000852306	0.0215011	0.262916	0.160409
ENSG00000123131	10549	PRDX4	340.051	1.00552	0.260675	3.85738	0.000114608	0.00557664	-0.501166	0.00478515
ENSG00000141391	10650	PRELID3A	29.7385	1.94092	0.587018	3.30641	0.000944994	0.0229909	0.0515971	0.786559
ENSG00000046889	80243	PREX2	311.026	-5.70691	1.00047	-5.7042	1.17e-08	4.32e-06	-0.766997	7.66356e-07
ENSG00000111725	5564	PRKAB1	1247.11	-1.10901	0.333703	-3.32335	0.000889448	0.0220715	-0.283662	0.128748
ENSG00000126583	5582	PRKCG	63.3466	-2.55417	0.738647	-3.4579	0.000544409	0.0157755	-0.370576	0.0623747
ENSG00000067606	5590	PRKCZ	114.6	-2.49108	0.628341	-3.96453	7.35e-05	0.00400603	-0.0975482	0.614676
ENSG00000138669	5593	PRKG2	74.4346	-1.81303	0.622844	-2.91089	0.00360397	0.0553346	0.281623	0.138867
ENSG00000110844	25766	PRPF40B	55.5583	1.13332	0.376153	3.01293	0.00258742	0.0445565	-0.0502493	0.792012
ENSG00000135362	79899	PRR5L	234.552	1.7225	0.526051	3.27441	0.00105885	0.0247916	-0.119171	0.530508
ENSG00000166450	283659	PRTG	114.561	5.18241	1.05573	4.90883	9.16e-07	0.000131865	-0.292856	0.123138
ENSG00000059915	5662	PSD	82.902	-1.79941	0.49105	-3.66441	0.000247909	0.00923328	-0.675289	4.2394e-05
ENSG00000050628	5733	PTGER3	147.403	-4.60325	0.77579	-5.93363	2.96e-09	1.31e-06	-0.484505	0.00666268
ENSG00000148344	9536	PTGES	8.20306	-2.06317	0.747839	-2.75884	0.00580066	0.0728304	-0.182135	0.335401
ENSG00000152104	5784	PTPN14	1015.39	3.9964	0.620292	6.44277	1.17e-10	7.64e-08	-0.389156	0.15166
ENSG00000142949	5792	PTPRF	456.376	2.56373	0.58454	4.3859	1.16e-05	0.00103363	0.054067	0.780585
ENSG00000155093	5799	PTPRN2	276.473	1.6733	0.590533	2.83355	0.00460345	0.0631324	0.636881	0.000154219
ENSG00000060656	10076	PTPRU	58.1847	2.11612	0.775283	2.72948	0.00634344	0.0770968	-0.113165	0.551569
ENSG00000171813	170394	PWWP2B	151.638	1.36748	0.364091	3.75588	0.000172737	0.00740386	0.416639	0.0220027
ENSG00000134594	9363	RAB33A	103.395	-1.3356	0.403717	-3.30826	0.000938766	0.0228801	0.110101	0.562463
ENSG00000141542	10966	RAB40B	51.9403	1.14818	0.310765	3.6947	0.000220144	0.00848513	-0.288895	0.121543
ENSG00000166349	5896	RAG1	1811.73	2.09866	0.768785	2.72984	0.0063365	0.0770968	-0.716319	8.5216e-06
ENSG00000039560	26064	RAI14	22.8303	4.78582	0.966073	4.95389	7.27e-07	0.000113026	-0.0525157	0.782849
ENSG00000136828	9649	RALGPS1	224.445	-1.52947	0.437202	-3.49831	0.000468221	0.0142266	-0.69436	2.07731e-05
ENSG00000076864	5909	RAP1GAP	125.325	-3.14534	0.639527	-4.91823	8.73e-07	0.000129789	-0.412288	0.0235734
ENSG00000132359	23108	RAP1GAP2	2530.98	1.97523	0.277907	7.1075	1.18e-12	2.31e-09	-0.288432	0.122167
ENSG00000079337	10411	RAPGEF3	45.8682	2.06065	0.363014	5.6765	1.37e-08	4.82e-06	-0.0678041	0.721835
ENSG00000136237	9771	RAPGEF5	1124.37	1.74493	0.467935	3.729	0.000192239	0.00777659	-0.160088	0.398084
ENSG00000106538	5919	RARRES2	17.7139	2.44689	0.716189	3.41654	0.000634229	0.0172021	-0.559609	0.00130308
ENSG00000162437	55225	RAVER2	285.52	1.20038	0.454018	2.64391	0.00819543	0.0903785	-0.38628	0.0349908
ENSG00000167771	283248	RCOR2	31.5328	-1.28895	0.41566	-3.10096	0.00192893	0.0368356	-0.54368	0.00190129
ENSG00000134193	83998	REG4	60.9411	3.18648	0.849519	3.75092	0.000176186	0.00749133	-0.0486242	0.802217
ENSG00000196460	731220	RFX8	326.569	1.93329	0.497988	3.88221	0.000103511	0.0051094	-0.270845	0.163301
ENSG00000182175	56963	RGMA	75.0442	1.49728	0.473401	3.16282	0.00156247	0.0319815	-0.135431	0.475498
ENSG00000196862	285190	RGPD4	24.1563	2.56513	0.591273	4.33832	1.44e-05	0.00119704	0.332632	0.0724909
ENSG00000159788	6002	RGS12	369.254	1.65213	0.445927	3.70493	0.000211447	0.00823679	-0.212376	0.259862
ENSG00000182732	9628	RGS6	31.6347	2.80135	0.68195	4.10786	3.99e-05	0.00258781	-0.125388	0.516922
ENSG00000108370	8787	RGS9	467.716	1.62295	0.603369	2.68982	0.00714899	0.0830485	-0.185318	0.326875
ENSG00000103269	9028	RHBDL1	56.1163	1.21237	0.29929	4.05084	5.1e-05	0.00307399	NA	NA
ENSG00000143878	388	RHOB	2854.04	-2.48775	0.567436	-4.38419	1.16e-05	0.00103363	-0.795132	2.56249e-07
ENSG00000164292	22836	RHOBTB3	843.888	1.77865	0.611097	2.91058	0.00360757	0.0553346	-0.570537	0.00290029
ENSG00000169397	6037	RNASE3	17.6785	-1.93817	0.694387	-2.79119	0.00525149	0.0687723	-0.200347	0.288449
ENSG00000115963	390	RND3	2.31857	-2.872	0.950223	-3.02244	0.00250742	0.0437314	-0.172362	0.362405
ENSG00000163961	165918	RNF168	5233.23	-1.76334	0.359052	-4.9111	9.06e-07	0.000131865	-0.343928	0.067726
ENSG00000158286	388591	RNF207	8.64325	-1.98389	0.601539	-3.29802	0.000973678	0.0233916	-0.491196	0.00584475
ENSG00000178718	54913	RPP25	21.0594	-2.21989	0.594286	-3.73538	0.000187431	0.00763421	-0.625011	0.000222077
ENSG00000072133	27330	RPS6KA6	12.8356	-6.4883	1.05948	-6.12403	9.12e-10	4.62e-07	-0.752897	1.58546e-06
ENSG00000198208	83694	RPS6KL1	55.2464	-3.26831	0.594586	-5.49678	3.87e-08	1.13e-05	-0.767986	7.26863e-07
ENSG00000182010	219790	RTKN2	290.324	-1.89769	0.648489	-2.92632	0.00342998	0.0537822	-0.593902	0.000540155
ENSG00000124813	860	RUNX2	523.658	2.04566	0.674915	3.03099	0.00243756	0.0432125	-0.189639	0.31552
ENSG00000013392	112611	RWDD2A	40.7489	1.02803	0.308206	3.33553	0.000851382	0.0215011	-0.198896	0.29203
ENSG00000170989	1901	S1PR1	2279.25	-1.03304	0.32099	-3.21829	0.00128959	0.0282573	-0.439135	0.0193913
ENSG00000133812	81846	SBF2	486.37	1.09981	0.327819	3.35494	0.000793833	0.020326	0.0228589	0.904564
ENSG00000073060	949	SCARB1	298.056	1.04818	0.216661	4.83789	1.31e-06	0.000174198	0.0468255	0.805907
ENSG00000138760	950	SCARB2	523.163	1.24312	0.332761	3.73577	0.000187142	0.00763421	0.0166725	0.931593
ENSG00000161929	388325	SCIMP	19.7975	-1.20917	0.458862	-2.63516	0.00840983	0.0913425	-0.11374	0.549534
ENSG00000115884	6382	SDC1	12.1612	-1.63453	0.59924	-2.72766	0.00637844	0.0772925	-0.32481	0.0855814
ENSG00000250722	6414	SELENOP	47.6687	1.94843	0.644657	3.02244	0.00250749	0.0437314	-0.119452	0.52953
ENSG00000196189	64218	SEMA4A	445.028	-1.67023	0.526678	-3.17126	0.00151779	0.0314058	0.210179	0.26494
ENSG00000137872	80031	SEMA6D	49.3378	-4.47205	1.43373	-3.11918	0.00181357	0.0353361	-0.489836	0.00600367
ENSG00000168528	347735	SERINC2	38.2278	1.38012	0.449898	3.06763	0.00215766	0.0400956	0.402616	0.0273966
ENSG00000135919	5270	SERPINE2	63.7268	-1.59834	0.54177	-2.95022	0.00317544	0.0504859	-0.436875	0.0157831
ENSG00000149131	710	SERPING1	53.3311	3.80135	0.71439	5.32111	1.03e-07	2.52e-05	-0.571729	0.000965062
ENSG00000080546	27244	SESN1	732.956	1.18475	0.420583	2.81693	0.00484854	0.0652501	-0.150663	0.426787
ENSG00000145391	80854	SETD7	960.222	1.65583	0.404851	4.08997	4.31e-05	0.00274371	-0.495057	0.00541288
ENSG00000106483	6424	SFRP4	7.48052	2.1236	0.729294	2.91185	0.0035929	0.0553217	0.336151	0.0693392
ENSG00000198478	83699	SH3BGRL2	54.1697	2.74085	0.676319	4.0526	5.07e-05	0.00306444	0.156797	0.407979
ENSG00000154447	57630	SH3RF1	346.359	1.39882	0.405824	3.44687	0.000567132	0.0162907	0.346812	0.0604353
ENSG00000172985	344558	SH3RF3	125.73	2.60471	0.560975	4.64319	3.43e-06	0.000384494	0.130414	0.492147
ENSG00000162105	22941	SHANK2	36.0229	-2.75775	1.04974	-2.62709	0.00861196	0.0926001	0.337018	0.0738109
ENSG00000148082	53358	SHC3	4.89327	4.33398	1.05369	4.11315	3.9e-05	0.00255418	0.0256051	0.893159
ENSG00000144736	55164	SHQ1	1042.56	1.01246	0.362771	2.7909	0.00525613	0.0687723	0.0843883	0.657501
ENSG00000138771	57619	SHROOM3	23.6805	2.88039	1.03437	2.78468	0.00535811	0.0693763	-0.278655	0.135931
ENSG00000105492	946	SIGLEC6	25.8067	-2.41202	0.502899	-4.79624	1.62e-06	0.000204882	-0.283371	0.129157
ENSG00000168995	27036	SIGLEC7	8.57724	-1.35634	0.482257	-2.81249	0.00491597	0.0658336	-0.241809	0.197966
ENSG00000129450	27180	SIGLEC9	20.191	-1.18581	0.431454	-2.74839	0.00598879	0.0743731	-0.422326	0.0200799
ENSG00000141293	8631	SKAP1	276.186	-2.34573	0.605758	-3.8724	0.000107771	0.00528155	-0.761854	1.00477e-06
ENSG00000188779	390598	SKOR1	61.031	1.11703	0.271654	4.11197	3.92e-05	0.00255418	NA	NA
ENSG00000162739	114836	SLAMF6	476.872	-2.25738	0.480705	-4.69598	2.65e-06	0.000315473	-0.489094	0.00609193
ENSG00000253598	347051	SLC10A5	23.0638	1.72146	0.462575	3.72147	0.00019807	0.00796889	0.128272	0.499347
ENSG00000124140	57468	SLC12A5	25.5357	2.89462	0.710902	4.07176	4.67e-05	0.0028737	0.00213633	0.991225
ENSG00000101194	63910	SLC17A9	433.008	1.17052	0.418602	2.79627	0.00516969	0.0679665	-0.377395	0.0397851
ENSG00000117479	10560	SLC19A2	308.357	1.53151	0.407456	3.75872	0.000170785	0.00736638	-0.425376	0.0191072
ENSG00000004864	10165	SLC25A13	169.437	1.00972	0.289392	3.48909	0.000484668	0.0145008	-0.307817	0.104279
ENSG00000151729	291	SLC25A4	21.2483	-1.91746	0.539767	-3.55238	0.00038176	0.0126694	-0.584846	0.000688068
ENSG00000164638	222962	SLC29A4	291.546	-2.20507	0.559216	-3.94315	8.04e-05	0.00424549	-0.411505	0.0238659
ENSG00000173262	144195	SLC2A14	19.9371	-2.13767	0.790073	-2.70566	0.00681687	0.0805593	-0.507518	0.0041996
ENSG00000109667	56606	SLC2A9	46.1679	1.36325	0.489006	2.78779	0.00530682	0.0691049	-0.428394	0.0181835
ENSG00000183780	148641	SLC35F3	22.0196	2.53432	0.767913	3.30027	0.000965911	0.0232926	0.438457	0.0153659
ENSG00000176273	159371	SLC35G1	54.3307	-1.74707	0.57782	-3.02356	0.00249819	0.0437314	-0.808264	6.59251e-08
ENSG00000143036	126969	SLC44A3	26.7495	3.37318	1.09242	3.08781	0.00201636	0.0379225	-0.53079	0.00254717
ENSG00000114923	6508	SLC4A3	45.1822	2.44672	0.805777	3.03647	0.00239368	0.0427828	-0.241001	0.199515
ENSG00000163817	54716	SLC6A20	79.3362	3.45655	0.774637	4.46215	8.11e-06	0.000775826	0.509257	0.00405037
ENSG00000155465	9056	SLC7A7	173.558	-1.30238	0.476642	-2.7324	0.00628742	0.0769632	-0.571015	0.000982602
ENSG00000103056	55512	SMPD3	1115.39	1.52236	0.549112	2.7724	0.00556447	0.071142	0.274766	0.149159
ENSG00000143499	56950	SMYD2	773.741	1.04989	0.233297	4.50024	6.79e-06	0.000687455	0.0716854	0.706591
ENSG00000124216	6615	SNAI1	102.1	-2.50866	0.572047	-4.38542	1.16e-05	0.00103363	-0.43365	0.021143
ENSG00000019549	6591	SNAI2	4.87804	3.12967	1.1856	2.63974	0.00829696	0.0907275	0.169746	0.369844
ENSG00000172554	54221	SNTG2	133.398	1.73832	0.600054	2.89694	0.00376817	0.0566801	-0.130452	0.492021
ENSG00000109762	83891	SNX25	63.8976	-1.30069	0.495189	-2.62665	0.00862307	0.0926184	-0.334525	0.0707823
ENSG00000112320	55084	SOBP	51.0016	3.39208	0.669955	5.06315	4.12e-07	7.6e-05	-0.230417	0.220582
ENSG00000120833	8835	SOCS2	1068.75	4.17681	0.828886	5.03906	4.68e-07	7.8e-05	-0.233418	0.222987
ENSG00000120896	10174	SORBS3	160.873	2.01788	0.480482	4.19969	2.67e-05	0.00196227	0.439709	0.0150425
ENSG00000113140	6678	SPARC	271.604	2.34534	0.547695	4.2822	1.85e-05	0.00147105	-0.204008	0.279545
ENSG00000006282	64847	SPATA20	183.482	2.03762	0.487873	4.17654	2.96e-05	0.00211877	0.323007	0.0874344
ENSG00000132122	54558	SPATA6	75.9768	2.35198	0.485331	4.84614	1.26e-06	0.000171586	-0.235729	0.209827
ENSG00000145757	83890	SPATA9	3.38341	2.87752	0.972358	2.95933	0.00308312	0.0498882	-0.0430443	0.821318
ENSG00000163806	245711	SPDYA	111.547	1.01119	0.377549	2.6783	0.00739963	0.0845946	0.290235	0.119747
ENSG00000072195	10290	SPEG	220.729	2.03338	0.576321	3.5282	0.000418395	0.0133975	0.346801	0.0604441
ENSG00000134278	56907	SPIRE1	43.6995	1.31745	0.462134	2.85079	0.00436107	0.0614099	0.108607	0.567809
ENSG00000134668	90853	SPOCD1	69.759	-2.21169	0.806583	-2.74205	0.00610565	0.0755396	-0.738634	3.15572e-06
ENSG00000166068	161742	SPRED1	40.4436	-1.42136	0.489603	-2.90309	0.00369506	0.0561362	-0.550674	0.00161436
ENSG00000123178	57213	SPRYD7	39.538	1.41907	0.518726	2.73569	0.0062249	0.0764031	0.696063	1.94402e-05
ENSG00000197558	23145	SSPO	31.6636	1.39733	0.516122	2.70735	0.00678219	0.0802188	0.167745	0.375596
ENSG00000184005	256435	ST6GALNAC3	35.7079	2.26804	0.724725	3.12952	0.0017509	0.0344958	-0.124823	0.511045
ENSG00000111728	6489	ST8SIA1	64.4948	-2.89452	0.72072	-4.01615	5.92e-05	0.00339856	-0.613958	0.000396381
ENSG00000148488	338596	ST8SIA6	103.05	-1.96655	0.705839	-2.78612	0.00533431	0.0691993	-0.632417	0.000177201
ENSG00000136011	55576	STAB2	4.15693	2.75225	1.03914	2.64857	0.00808334	0.0893481	0.125856	0.507527
ENSG00000136738	8027	STAM	3117.49	-1.31318	0.344692	-3.80973	0.000139119	0.00627779	-0.0505116	0.790951
ENSG00000035720	26228	STAP1	45.0472	1.82365	0.594501	3.06754	0.00215829	0.0400956	0.0471148	0.80473
ENSG00000133121	90627	STARD13	13.823	2.02092	0.743272	2.71895	0.00654885	0.078615	-0.221717	0.238988
ENSG00000173320	56977	STOX2	33.397	2.33579	0.526817	4.43377	9.26e-06	0.000849724	-0.096642	0.611432
ENSG00000060140	55359	STYK1	11.5526	2.49709	0.792588	3.15055	0.00162962	0.0329299	-0.0502696	0.79193
ENSG00000122012	22987	SV2C	19.6994	-2.5377	0.924695	-2.74437	0.00606278	0.0751553	-0.383116	0.0366417
ENSG00000205078	100130958	SYCE1L	33.9744	-1.06286	0.302448	-3.5142	0.000441085	0.0137067	-0.105953	0.577362
ENSG00000176438	161176	SYNE3	681.838	-1.28354	0.32222	-3.98342	6.79e-05	0.00376041	0.369259	0.0446238
ENSG00000143469	255928	SYT14	15.6318	-7.38576	1.1424	-6.46511	1.01e-10	7.28e-08	-0.674421	6.02369e-05
ENSG00000102362	94121	SYTL4	15.3598	-2.17822	0.664093	-3.28	0.00103808	0.024514	-0.446117	0.0134735
ENSG00000138162	10579	TACC2	34.5893	3.89581	0.987978	3.94322	8.04e-05	0.00424549	0.224693	0.232579
ENSG00000115353	6869	TACR1	8.02779	-2.13442	0.688705	-3.09918	0.00194056	0.0369543	-0.313543	0.0915605
ENSG00000162367	6886	TAL1	659.634	-4.10439	0.611257	-6.71466	1.89e-11	2.2e-08	-0.651697	9.57172e-05
ENSG00000115183	85461	TANC1	675.24	1.71967	0.4837	3.55524	0.000377633	0.012615	-0.00471531	0.980271
ENSG00000089123	55617	TASP1	3109.35	2.79915	0.507573	5.51477	3.49e-08	1.04e-05	-0.376511	0.0402898
ENSG00000136111	9882	TBC1D4	703.944	-1.22283	0.336258	-3.63657	0.000276297	0.0100207	-0.16614	0.380248
ENSG00000198933	9755	TBKBP1	180.925	1.05501	0.299458	3.52305	0.000426617	0.0135971	-0.472165	0.00970573
ENSG00000196628	6925	TCF4	1402.04	2.27834	0.453588	5.02293	5.09e-07	8.38e-05	-0.345354	0.0615978
ENSG00000146221	202500	TCTE1	20.4219	1.13607	0.395203	2.87465	0.00404474	0.0590222	0.430148	0.0198548
ENSG00000091513	7018	TF	8.92278	2.14483	0.564811	3.79744	0.000146199	0.00655404	0.325083	0.0796262
ENSG00000087510	7022	TFAP2C	56.1089	-3.49084	1.06922	-3.26483	0.00109528	0.0253397	-0.740149	2.93938e-06
ENSG00000105967	22797	TFEC	288.024	3.16968	0.767139	4.13183	3.6e-05	0.00242705	0.052752	0.781895
ENSG00000106799	7046	TGFBR1	982.65	1.2429	0.462307	2.68848	0.00717773	0.0833117	-0.0598824	0.753267
ENSG00000172673	387357	THEMIS	487.787	-2.16461	0.754908	-2.86738	0.00413883	0.059727	-0.673044	4.59522e-05
ENSG00000136114	55901	THSD1	89.1727	1.464	0.341358	4.28875	1.8e-05	0.00144519	0.753518	1.53709e-06
ENSG00000005108	221981	THSD7A	30.5633	5.10771	1.29366	3.94827	7.87e-05	0.00420432	0.0479571	0.801308
ENSG00000100234	7078	TIMP3	114.419	-3.26733	0.768388	-4.25219	2.12e-05	0.00161699	-0.382548	0.0369447
ENSG00000065717	7089	TLE2	47.9384	1.88722	0.510817	3.69452	0.000220304	0.00848513	0.419063	0.0211655
ENSG00000106829	7091	TLE4	1552.79	-1.16759	0.441908	-2.64216	0.00823802	0.0905454	-0.515622	0.00354245
ENSG00000164342	7098	TLR3	61.5231	2.02559	0.43244	4.68411	2.81e-06	0.00033041	-0.230979	0.219427
ENSG00000115297	3196	TLX2	60.1613	2.01933	0.765957	2.63634	0.00838046	0.0913012	-0.517028	0.00343796
ENSG00000164438	30012	TLX3	599.974	12.2465	1.69321	7.23274	4.73e-13	1.29e-09	-0.0750347	0.69887
ENSG00000057704	57458	TMCC3	72.7053	-1.55574	0.498619	-3.1201	0.00180791	0.0353135	-0.0111843	0.953225
ENSG00000181291	124842	TMEM132E	10.0683	3.20202	1.1875	2.69643	0.0070088	0.0824001	0.325258	0.0794545
ENSG00000002933	55365	TMEM176A	32.9037	-2.62023	0.575275	-4.55474	5.25e-06	0.000551662	-0.309379	0.102444
ENSG00000106565	28959	TMEM176B	74.635	-2.36289	0.5444	-4.34036	1.42e-05	0.00119322	-0.322488	0.0879734
ENSG00000152154	130733	TMEM178A	7.24622	1.64603	0.545423	3.0179	0.00254533	0.0440536	0.324267	0.0804283
ENSG00000214128	155006	TMEM213	9.26131	-4.91498	1.26489	-3.88569	0.000102041	0.00506881	-0.0833202	0.661579
ENSG00000187824	388335	TMEM220	37.4915	1.6106	0.580352	2.77521	0.00551668	0.0708924	-0.303939	0.10249
ENSG00000196932	219623	TMEM26	301.221	-2.66942	0.973705	-2.7415	0.00611587	0.0755396	-0.836468	8.55518e-09
ENSG00000145779	25816	TNFAIP8	1676.59	-1.00747	0.274643	-3.66828	0.000244189	0.0091978	-0.0192737	0.919479
ENSG00000120889	8795	TNFRSF10B	461.37	1.64805	0.458823	3.5919	0.000328272	0.0114794	0.146645	0.439361
ENSG00000186891	8784	TNFRSF18	85.3664	2.88499	0.693985	4.15713	3.22e-05	0.00224816	-0.103743	0.585371
ENSG00000186827	7293	TNFRSF4	233.461	3.02475	0.496395	6.09344	1.11e-09	5.21e-07	-0.180849	0.33888
ENSG00000050730	79931	TNIP3	5.70191	-1.78634	0.659547	-2.70844	0.00676002	0.0801455	-0.397074	0.0298057
ENSG00000129991	7137	TNNI3	2.39019	3.99369	1.42363	2.8053	0.00502702	0.0665386	0.381616	0.037446
ENSG00000105048	7138	TNNT1	46.3276	1.99122	0.692139	2.87691	0.00401595	0.0586646	0.0453116	0.812069
ENSG00000164938	94241	TP53INP1	4817.73	1.18647	0.39795	2.98146	0.00286879	0.0477189	-0.560337	0.00128022
ENSG00000078900	7161	TP73	294.012	4.24496	1.06543	3.98427	6.77e-05	0.00376041	0.168879	0.37233
ENSG00000186815	53373	TPCN1	284.03	1.00859	0.293724	3.43382	0.000595141	0.0166481	-0.412135	0.0236303
ENSG00000076554	7163	TPD52	552.692	1.21807	0.290221	4.19702	2.7e-05	0.00196227	0.0364097	0.848515
ENSG00000198467	7169	TPM2	600.867	1.04645	0.328027	3.19015	0.00142199	0.0301166	0.270578	0.148127
ENSG00000269113	388630	TRABD2B	17.0614	4.62555	1.27175	3.63716	0.00027566	0.0100207	NA	NA
ENSG00000182606	22906	TRAK1	775.594	1.10676	0.334987	3.30389	0.000953535	0.0231575	-0.236528	0.208241
ENSG00000065308	9697	TRAM2	432.737	1.01987	0.272229	3.74638	0.000179404	0.00749133	-0.0256121	0.89313
ENSG00000132481	91107	TRIM47	140.22	1.41531	0.483933	2.92459	0.00344909	0.0540199	-0.179337	0.343003
ENSG00000213186	286827	TRIM59	493.546	-1.36417	0.364867	-3.73883	0.000184881	0.00761408	-0.784084	2.95972e-07
ENSG00000206557	131405	TRIM71	91.106	3.26321	0.561909	5.80736	6.35e-09	2.48e-06	0.406842	0.0256682
ENSG00000038382	7204	TRIO	1653.99	2.86283	0.525176	5.45118	5e-08	1.37e-05	-0.399694	0.028646
ENSG00000142185	7226	TRPM2	559.35	1.04014	0.382132	2.72194	0.00648992	0.0780889	-0.321073	0.0836291
ENSG00000165125	55503	TRPV6	7.03017	3.47707	1.00072	3.47458	0.000511661	0.0151622	0.250183	0.1824
ENSG00000121297	57616	TSHZ3	58.7332	3.21931	0.630458	5.1063	3.29e-07	6.81e-05	0.161733	0.393188
ENSG00000182704	25987	TSKU	39.9821	2.78146	0.565462	4.91892	8.7e-07	0.000129789	-0.216297	0.259758
ENSG00000106537	27075	TSPAN13	159.403	-1.2424	0.44904	-2.7668	0.00566093	0.0716396	-0.370796	0.0436758
ENSG00000064201	10077	TSPAN32	189.556	1.50957	0.468929	3.21919	0.00128552	0.0282133	-0.663142	6.50494e-05
ENSG00000158457	340348	TSPAN33	251.219	-1.10154	0.373344	-2.95048	0.00317281	0.0504859	-0.360244	0.0505222
ENSG00000011105	10867	TSPAN9	7.92915	1.72769	0.527636	3.27439	0.0010589	0.0247916	0.350159	0.0625793
ENSG00000006555	55001	TTC22	16.2326	-2.0897	0.480013	-4.35343	1.34e-05	0.00114531	-0.497567	0.00514693
ENSG00000100154	23331	TTC28	265.899	1.38181	0.514768	2.68434	0.00726725	0.0837817	0.49098	0.00586969
ENSG00000165533	123016	TTC8	64.6312	1.13802	0.41763	2.72494	0.00643131	0.0777546	0.0818207	0.673065
ENSG00000162571	254173	TTLL10	14.2194	1.74554	0.533986	3.26889	0.00107972	0.0250761	-0.305457	0.1007
ENSG00000170703	284076	TTLL6	3.57501	2.36783	0.905911	2.61375	0.00895533	0.0949195	-0.12259	0.518693
ENSG00000143367	7286	TUFT1	53.3001	-1.28928	0.472052	-2.73121	0.00631014	0.0770344	-0.287826	0.130011
ENSG00000198680	286319	TUSC1	11.6071	-2.44432	0.60728	-4.02504	5.7e-05	0.0032865	-0.559597	0.00130346
ENSG00000074966	7294	TXK	261.573	1.17184	0.372956	3.14202	0.00167784	0.0335396	0.282284	0.130696
ENSG00000197763	114112	TXNRD3	206.714	1.89821	0.413954	4.58557	4.53e-06	0.000483625	NA	NA
ENSG00000163794	7349	UCN	25.2153	1.34553	0.285718	4.70928	2.49e-06	0.000300805	0.563527	0.00118401
ENSG00000133958	57578	UNC79	26.7105	4.1483	0.850916	4.8751	1.09e-06	0.000150304	-0.546422	0.002164
ENSG00000183463	646625	URAD	5.52821	2.57744	0.766063	3.36453	0.000766746	0.01987	0.321655	0.0830391
ENSG00000159650	131669	UROC1	6.43238	3.17857	0.630378	5.04233	4.6e-07	7.77e-05	0.061029	0.748692
ENSG00000111962	10090	UST	135.851	2.23876	0.625605	3.57855	0.000345502	0.01199	-0.137602	0.468384
ENSG00000108828	10493	VAT1	5003.56	-1.2021	0.290804	-4.13369	3.57e-05	0.00242705	0.480385	0.00721327
ENSG00000150630	7424	VEGFC	22.9825	5.13193	0.969204	5.29499	1.19e-07	2.81e-05	0.379425	0.0386459
ENSG00000182853	284013	VMO1	11.1568	-1.75909	0.624141	-2.81841	0.0048262	0.0651418	-0.306762	0.0991807
ENSG00000169575	7441	VPREB1	134.347	2.05028	0.778178	2.63472	0.00842056	0.0913425	-0.143578	0.449093
ENSG00000176834	54621	VSIG10	76.3067	1.53979	0.405929	3.79325	0.000148688	0.00664383	-0.0732234	0.700581
ENSG00000204396	80737	VWA7	26.0136	1.59701	0.425854	3.75014	0.000176734	0.00749133	-0.322592	0.0820957
ENSG00000163625	23001	WDFY3	340.345	1.37298	0.526773	2.60639	0.0091502	0.0965361	-0.347925	0.0595607
ENSG00000164253	55255	WDR41	534.149	2.02029	0.304744	6.62948	3.37e-11	3.29e-08	0.105591	0.578672
ENSG00000109501	7466	WFS1	84.3913	2.10158	0.707705	2.96957	0.0029822	0.0488331	-0.274577	0.141993
ENSG00000165238	65268	WNK2	263.697	3.90871	1.10581	3.53469	0.000408257	0.0131653	0.11354	0.550243
ENSG00000018408	25937	WWTR1	10.6463	1.85567	0.559069	3.31922	0.000902689	0.0222874	-0.147454	0.436814
ENSG00000163092	129446	XIRP2	3.7917	-2.50235	0.935814	-2.67398	0.00749569	0.0853746	NA	NA
ENSG00000103489	64131	XYLT1	1721.39	1.56771	0.38317	4.09143	4.29e-05	0.00273923	-0.0988399	0.603314
ENSG00000169064	79740	ZBBX	5.25574	2.97312	1.06794	2.78398	0.00536971	0.0694608	-0.141245	0.456573
ENSG00000109906	7704	ZBTB16	618.583	2.54995	0.719451	3.5443	0.000393664	0.0128462	0.190873	0.312324
ENSG00000130584	140685	ZBTB46	61.2472	2.07779	0.668949	3.10605	0.00189608	0.0364412	0.34846	0.0591435
ENSG00000175893	340481	ZDHHC21	488.686	1.18961	0.233944	5.08504	3.68e-07	7.08e-05	-0.202045	0.284298
ENSG00000169946	23414	ZFPM2	95.0891	-5.10879	0.792033	-6.45022	1.12e-10	7.64e-08	-0.409948	0.0244557
ENSG00000197279	7718	ZNF165	29.2981	1.71219	0.538582	3.17907	0.00147748	0.0308893	0.0264216	0.889773
ENSG00000147394	7739	ZNF185	309.287	1.90348	0.592588	3.21215	0.00131747	0.0285933	-0.0034125	0.985721
ENSG00000169981	7584	ZNF35	165.518	2.3965	0.496681	4.82503	1.4e-06	0.000182283	-0.636208	0.000157503
ENSG00000196724	147686	ZNF418	256.148	-1.45702	0.526762	-2.76599	0.00567501	0.0716477	-0.830622	1.34642e-08
ENSG00000102935	23090	ZNF423	209.244	-2.37489	0.875679	-2.71205	0.00668676	0.0797802	-0.0589694	0.756915
ENSG00000225614	84627	ZNF469	126.325	1.28375	0.456143	2.81436	0.00488739	0.0656437	0.44885	0.0128473
ENSG00000198633	147658	ZNF534	7.75343	1.76136	0.624172	2.82192	0.00477375	0.0646426	0.229141	0.223218
ENSG00000177873	285267	ZNF619	77.1536	2.2453	0.339724	6.6092	3.86e-11	3.42e-08	-0.713015	9.7947e-06
ENSG00000177842	253639	ZNF620	82.4374	1.9893	0.364341	5.46	4.76e-08	1.33e-05	0.0179945	0.924808
ENSG00000172888	285268	ZNF621	237.223	1.00153	0.190061	5.26953	1.37e-07	3.17e-05	-0.347451	0.0599318
ENSG00000144792	285349	ZNF660	157.37	1.73592	0.298679	5.81199	6.17e-09	2.48e-06	-0.333624	0.0715919
ENSG00000182983	389114	ZNF662	56.4372	3.49333	0.804301	4.34331	1.4e-05	0.00118459	-0.526306	0.00281248
ENSG00000214652	442319	ZNF727	3.83143	-5.68328	1.73867	-3.26876	0.00108022	0.0250761	-0.491788	0.00577663
ENSG00000169957	79724	ZNF768	334.904	1.18111	0.233368	5.06114	4.17e-07	7.6e-05	-0.147999	0.435102
ENSG00000106479	643641	ZNF862	346.933	1.00218	0.2386	4.20024	2.67e-05	0.00196227	0.399443	0.0287557
ENSG00000183579	84133	ZNRF3	68.8957	1.66594	0.516792	3.22361	0.00126586	0.0281434	-0.0938851	0.621679
ENSG00000180532	201516	ZSCAN4	20.7088	3.98729	0.691487	5.76626	8.11e-09	3.08e-06	0.129748	0.494381
ENSG00000137185	7746	ZSCAN9	102.297	2.40607	0.700589	3.43435	0.000593981	0.0166481	-0.429588	0.0178284
